# Supplementary material for: Chromosome organization by a conserved condensin-ParB system in the actinobacterium Corynebacterium glutamicum
Source: Nat Commun. 2020 Mar 20;11:1485. doi: 10.1038/s41467-020-15238-4 (PMC7083940; doi:10.1038/s41467-020-15238-4)
Supplement: Supplementary file 3 — Supplementary Data 1 [file 41467_2020_15238_MOESM3_ESM.xlsx]

## Sheet: Tabelle1
Supplementary Data 1. Oligonucleotides used for strain construction and qPCR.
Restriction sites are underlined; primer modifications resulting in point mutations are highlighted in green and bold letters indicate parS sites.
Oligonucleotides	Sequence 5'–3'	Restriction sites
Strain construction
DivIVA-XbaI-F	CATTCTAGAGCCGTTGACTCCAGCTG	XbaI
DivIVA-BamHI-R	CATGGATCCCTCACCAGATGGCTTGTTGT	BamHI
ParB-XbaI-F	CATTCTAGAGGCTCAGAACAAGGGTT	XbaI
ParB-BamHI-R	CATGGATCCTTGGCCCTGGATCAAGGACA	BamHI
SMC-XbaI-F	CGCTCTAGAGATGTATTTGAAATCGTTGACGCTCAAGGGG	XbaI
SMC-KpnI-R	ATAGGTACCCGCCCCGCCACAGTTTCCA	KpnI
ScpA-XbaI-F	CGCTCTAGAGGTGCAGCTCGATAATTTT	XbaI
ScpA-XmaI-R	TATCCCGGGGCTCCCAGTCAC	XmaI
ScpB-XbaI-F	CGCTCTAGAGATGGAATCAATCTTGT	XbaI
ScpB-XmaI-R	ATACCCGGGGGAAGTCTTCAT	BamHI
MksB-XmaI-F	TAACCCGGGTAGTGACCAGCGAACAAGCTTTA	XmaI
MksB-KpnI-R	CGCGGTACCCATTTCTCGATCCTAGAGAAACTGG	KpnI
MksE-XbaI-F	CTATCTAGAGATGAATGATCAGCTGTGG	XbaI
MksE-XmaI-R	ATACCCGGGGCTTCTGTTCC	XmaI
MksF-XbaI-F	ATATCTAGAGATGACCGTTGTATCGCA	XbaI
MksF-XmaI-R	ATACCCGGGGTTTATCCATCTC	XmaI
MksG-XbaI-F	ATATCTAGAGATGCCATTGTTTATCGACGAC	XbaI
MksG-XmaI-R	ATACCCGGGGCCCACGAATTACTTT	XmaI
SMC-seq-689bp-F	CTGGCTTTGAGATCGTGAAG
SMC-seq-1589bp-F	AGGCGCTGGCTGGCGAGG
MksB-seq-875bp-F	CACTGAAGAAGGCGCTGCCG
MksB-seq-1595bp-F	GCGTGGTGACAACGGGGGAG
pKNT25/pUT18-seq-F	GAGTTAGCTCACTCATTAGGCACC
pKNT25-seq-R	GGCGTTTGCGTAACCAGCCTG
pUT18-seq-R	TGATCACGCCGATATTCATGTC
pUT18C-seq-F	ATGTACTGGAAACGGTGCCG
pUT18C-seq-R	TAACTATGCGGCATCAGAGCAG
pKT25-seq-F	ACATGTTCGCCATTATGCCGCATC
pKT25-seq-R	CGAAAGGGGGATGTGCTGCAA
pUT18C-mcs-HindIII-F	TATAAGCTTAGCCGCCAGCGAGG	HindIII
pKNT25-mcs-NheI-F	ATAGCTAGCGCCCAATACGCAAACC	NheI
pUT18-mcs-PvuII-F	ATACAGCTGGCACGACAGGTTTCC	PvuII
pKT25-mcs-HindIII-F	CGGAAGCTTTAATGCGGTAGTTTAT	HindIII
pUT18(C)/pK(N)T25-mcs-KpnI-R	TAAGGTACCATTACCCGGGGATCCTCTAGA	KpnI
Δsmc-BamHI-up-F	CAGGGATCCAGC ACA CGC GTG TGA AAA	BamHI
Δsmc-up-R	GGAATGAGTATGGAAGTTGGAACGGGGTTAAAGTCTAG
Δsmc-D-F	CCAACTTCCATACTCCATCCAACCTGCGCTGAGCACGG
Δsmc-EcoRI-D-R	CAGGAATTCTGC GAA GAG CTT TTC GGT	EcoRI
Δsmc-seq-700up-F	GGTCACTGCAGGAACACT
Δsmc-seq-700D-R	AGTTCTTGAACTCCGCCG
ΔmksB-HindIII-up-F	CAGAAGCTTCAAGATGCGCTCAATGCT	HindIII
ΔmksB-PstI-up-R	ATACTGCAGTCACTTCTGTTCCTCTT	PstI
ΔmksB-PstI-D-F	ATACTGCAGATTCAGGGCAATT	PstI
ΔmksB-XbaI-D-R	CAGTCTAGAATTTGGTATGCACGCCTT	XbaI
ΔmksB-seq-700up-F	ATTACAGGATGGCAGTTCATCAG
ΔmksB-seq-700D-R	CAGAATTACTTGCGGTTCTTGTAATTC
PAmCherry-SalI-F	CATGTCGACATGGTGAGCAAGGGCGAG	SalI
PAmCherry-XbaI-R	CATTCTAGACTTGTACAGCTCGTCCAT	XbaI
ParB-N-ter-SalI-F	CAGGTCGACATGGCTCAGAACAAGGGTTCC	SalI
ParB-seq-800D-R	CAGCTGCAGCCAACCCCGATGACCTGG	PstI
SMC-HindIII-up-F	CATAAGCTTAAGAAGTCGATGCG	HindIII
SMC-SphI-up-R	CATGCATGCCCCCGCCACAGTTT	SphI
mCherry-BamHI-R	CATGGATCCTTACTTGTACAGCT	BamHI
SMC-BamHI-D-F	CATGGATCCTAAAACCTGCGCTG	BamHI
SMC-EcoRI-D-R	CATGAATTCTGCGAAGAGCTTTT	EcoRI
MksB-HindIII-up-F	CATAAGCTTAAGCCTTCGCCCGTTATG	HindIII
MksB-Sph-up-R	CATGCATGCTTTCTCGATCCTAGAGAA	SphI
mCherry-XbaI-R	GCGTCTAGATTACTTGTACAGCTCGTC	XbaI
MksB-BamHI-D-F	CATGGATCCTAACATGCCATTGTTTAT	BamHI
MksB-EcoRI-D-R	CATGAATTCATTTGGTATGCACGCCTT	EcoRI
ΔSMCload-HindIII-up-F	ATAAAGCTTGGGCTAACAAGGCTCTCG	HindIII
ΔSMCload-up-R	GGAGCGGAGTATGGAAGTTGGTTATTCAAACACCGTCTTGTTTTCA
ΔSMCload-D-F	CCAACTTCCATACTCCGCTCCTAGGTAAGGAAGATGATTTTGGGG
ΔSMCload-SalI-D-R	ATAGTCGACCTGCGAGCTCTCCTGA	SalI
cg0177-HindIII-up-F	ATAAAGCTTAATATCCACAACAGTCACAGTC	HindIII
cg0177-SalI-up-R	ATAGTCGACGAACGAGTATTTGTATTTCAAT	SalI
SMCload-SalI-F	ATAGTCGACATGACAACTTTCCACGAT	SalI
SMCload-XmaI-R	ATACCCGGGTGACGCAATACGTTATG	XmaI
cg0177-XmaI-D-F	ATACCCGGGGCTTTTAAGTTTTCTCG	XmaI
cg0177-EcoRI-D-R	ATAGAATTCGTACCCAGCGGGAATCA	EcoRI
cg0177-seq-700up-F	TGGTTGTCGTCATGAGCGTC
cg0177-seq-700D-R	TGAAATTCATCCACGAACAC
SMCload-SphI-up-R	TATGCATGCTTATTCAAACACCGTCTTGTTT	SphI
SMCloadr-SphI-F	CGTGCATGCGGAGCGGGGAAGATTGCA	SphI
SMCloadr-PstI-R	CGTCTGCAGAATCCATGCTGTAGATCGGG	PstI
SMCload-PstI-D-F	ATACTGCAGTAGGTAAGGAAGATGATTTTGG	PstI
parS1mut-HindIII-up-F	ATAAAGCTTGCGTTACTTTGGTGCTGATGC	HindIII
parS1mut-XmaI-up-R	ATACCCGGGACACCTTGCGTGGCGATG	XmaI
parS1mut-XmaI-D-F	TATCCCGGGAGACTTTGCAAAAAATCATCGCC	XmaI
parS1mut-EcoRI-D-R	TATGAATTCGAAAATTTTCAGCAGCGCGCCGG	EcoRI
parS2mut-HindIII-up-F	ATAAAGCTTAGTTCGCTGAAGCTGGCG	HindIII
parS2mut-XmaI-up-R	TTTCCCGGGATTCGTTGCCACATTTAAAG	XmaI
parS2mut-XmaI-D-F	TTTCCCGGGATACTTTGCCCTAAAGTACA	XmaI
parS2mut-EcoRI-D-R	ATAGAATTCCATCGTGGCTGAACCC	EcoRI
parS3mut-HindIII-up-F	ATAAAGCTTGCTTTAGCCAATGCCG	HindIII
parS3mut-XmaI-up-R	TTTCCCGGGATTCGTTTCGCGTGGGAAC	XmaI
parS3mut-XmaI-D-F	TTTCCCGGGATACTTCTGCTGATTTTTGTCT	XmaI
parS3mut-EcoRI-D-R	GCGGAATTCTGAGACTGACTTTCCTTCTG	EcoRI
parS4mut-HindIII-up-F	ATAAAGCTTCGATTATTGGTGTCGCCCT	HindIII
parS4mut-XmaI-up-R	ATACCCGGGATTCGTCGCCATTTTTTGT	XmaI
parS4mut-XmaI-D-F	ATACCCGGGATACTTCGCCATTTTTCTA	XmaI
parS4mut-EcoRI-D-R	ATAGAATTCTAAACGTACTGATATTTATGG	EcoRI
parS5mut-HindIII-up-F	ATAAAGCTTGGAGCTTGCGGAGCTTTT	HindIII
parS5mut-SalI-up-R	ATAGTCGACATTCGTTCTCCCTCTTTTCG	SalI
parS5mut-SalI-D-F	CGCGTCGACATACTTTCTCCCTCTTTAG	SalI
parS6mut-XmaI-up-R	ATACCCGGGATTCGTTGACCGAG	XmaI
parS6mut-XmaI-D-F	ATACCCGGGATACTTTGACCTTAAAGA	XmaI
parS6mut-EcoRI-D-R	ATAGAATTCTTCAGGAGCAGTTCCAGC	EcoRI
parS7mut-HindIII-up-F	TGTAAGCTTATGTGGCCCAGCATGAC	HindIII
parS7mut-XmaI-up-R	ATACCCGGGATTCGTTTCCCTCATTTGC	XmaI
parS7mut-XmaI-D-F	GTACCCGGGATACTTTGAAAGAAGTCAGA	XmaI
parS7mut-EcoRI-D-R	ATAGAATTCAAAGTGTTCGGGGCGAT	EcoRI
parS8mut-HindIII-up-F	ATAAAGCTTCTCTGCATCATTGAAAGCCAC	HindIII
parS8mut-XmaI-up-R	ATACCCGGGATTCGTTGGCATTCTTTGGAT	XmaI
parS8mut-XmaI-D-F	ATACCCGGGATACTTTGGCATTCTGGAGGGTTG	XmaI
parS8mut-EcoRI-D-R	GTCGAATTCCTGAAGGCAATCCCGTTCCGAATG	EcoRI
parS9mut-HindIII-up-F	ATAAAGCTTGAAGTGTCCTACGAGCAGCTCG	HindIII
parS9mut-SalI-up-R	ATAGTCGACATTCGTTGAAAAACGCTCCAC	SalI
parS9mut-SalI-D-F	ATAGTCGACATACTTTGCAACAAAAATGGCG	SalI
parS10mut-XmaI-up-R	ATACCCGGGATTCGTTGAGGGTTCATC	XmaI
parS10mut-XmaI-D-F	ATACCCGGGATACTTTGAGGGTTTTACACCC	XmaI
parS10mut-EcoRI-D-R	ATAGAATTCGTGACTATCGGCGCGGAGTA	EcoRI
parS-cg0108-SalI-up-F	ATAGTCGACCGCCGCTTCACCATGA	SalI
parS-cg0108-up-R	TGTTTCACGTGAAACAGAATTCCGTGTAGCCGTGTCTGGG
parS-cg0108-D-F	CGGAATTCTGTTTCACGTGAAACAAGTGCTACAGTTCGACTTCACG
parS-cg0108-XmaI-D-R	ATACCCGGGCGTAACAATCGTGGCGAAAG	XmaI
cg0108-seq-400up-F	GCGTCGTAAAGCAATTAAAGGC
cg0108-seq-200D-R	CACAAATTGGCGCCTATATAGAT
parS-cg0904-HindIII-up-F	ATAAAGCTTCGTATTCGTACTGCCGAGT	HindIII
parS-cg0904-up-R	TGTTTCACGTGAAACACGGACACGTCCATCAGCG
parS-cg0904-D-F	TGTCCGTGTTTCACGTGAAACATTACTTTGGCTTTTCGCAGAAG
parS-cg0904-NheI-D-R	ATAGCTAGCTCACATAACCCTTTCGTTAC	NheI
cg0904-seq-100up-F	TCCGGGTACCACTGTGG
cg0904-seq-100D-R	TAACCACCTGAAGCGCTT
parS-cg2563-HindIII-up-F	ATTAAGCTTCCGCGCTGACTGGTCTGCA	HindIII
parS-cg2563-up-R	TGTTTCACGTGAAACACGAAGACTCCCCGAAACTCAC
parS-cg2563-D-F	GAGTCTTCGTGTTTCACGTGAAACAGCTGCCTAGTTTGGTGTCCAAG
parS-cg2563-NheI-D-R	ATAGCTAGCAAGTATTAACTCCCTCGGAAA	NheI
cg2563-seq-200up-F	CCTTCCGCTGTACTCGATCA
cg2563-seq-300D-R	AGCATAGGCATAAGCGCAGT
parS-Δint-HindIII-up-F	ATAAAGCTTATTACCAGGAGCGCC	HindIII
parS-Δint-up-R	TGTTTCACGTGAAACACCGTTTGTTATGTGGACCCTAC
parS-Δint-D-F	ACGGTGTTTCACGTGAAACAAACGAAACAGTCTTGACCAGCATA
parS-Δint-NheI-D-R	ATAGCTAGCGGCGGCATCGTCAC	NheI
Δint-seq-700up-F	AGCAGATAAAGTTCCAATTGAATGG
Δint-seq-700D-R	TTTTCCCAGAACCAGCACC
ParB-N-ter-HindIII-F	GCCAAGCTTATGGCTCAGAACAAGGGTTCC	HindIII
ParB-R175A-R	ACGAGCCTCACCCATGATCAGCT
ParB-R175A-F	CATGGGTGAGGCTCGTTGGC
ParB-C-ter-SalI-R	ATAGTCGACTTGGCCCTGGATCAAGGA	SalI
ParB-seq-800up-F	CAGGGTACCATTCATGGGCTTAAAGTTCTC	KpnI
E1084Q-HindIII-up-F	ATAAAGCTTTCGCAGAATTGCTGCG	HindIII
E1084Q-up-R	TCTAGAGCTGCTTCCACCTGATCC
E1084Q-D-F	CAGGTGGAAGCAGCTCTAGATGATG
E1084Q-BamHI-D-R	ATAGGATCCATGAATGCGCTCGAGC	BamHI
ParB-NdeI-F	CAGCATATGGCTCAGAACAAGGGTTCC	NdeI
ParB-XhoI-R	CAGCTCGAGTTATTGGCCCTGGATCAA	XhoI
mCherry-SacI-F	CAGGAGCTCATGGTGAGCAAGGGCGAG	SacI
mCherry-EcoRI-R	CATGAATTCTTACTTGTACAGCTCGTC	EcoRI
Oligonucleotides	Sequence 5'–3'	Genomic binding region
qPCR
parS1-F	CAAGCTCATTCCAGCAGATG	cg3362
parS1-R	AACGAGGAATGCATTGGAGT	cg3362
parS10-F	CCGTTGAAGAACCAATGAGC	cg3394
parS10-R	CGAGAACCAAGGAAAGGCTA	cg3394
control1-F	TTGTTCGAGAGCTTGGGTTC	cg2088 5‘
control1-R	TCGGGTCACCTGGACTTAAC	cg2088 5‘
control2-F	TGATTCTGGAAGGGCTCCAT	cg1046 3‘
control2-R	AGCGATTCGTGACGAGAAGT	cg1046 3‘
SMCload-F	CGGTTCCGATGGAGTCACTT	cg3349
SMCload-R	ATTCCCGCAAAGGAACATGG	cg3349
pBHK18-F	CAGTGGGCTTACATGGCGATA	intergenic
pBHK18-R	AGGGCTTCCCAACCTTACCA	intergenic
pWK0-F	AATACGCAAACCGCCTCTCC	intergenic
pWK0-R	TAATTGCGTTGCGCTCACTG	intergenic
pJC1-F	CTTAACCGGCGCATGACTTC	intergenic
pJC1-R	TCTTGAGTCCAACCCGGAAA	intergenic
pEC0-F	TAATTGCGTTGCGCTCACTG	intergenic
pEC0-R	AATACGCAAACCGCCTCTCC	intergenic
