# Supplementary material for: Chromosome organization by a conserved condensin-ParB system in the actinobacterium Corynebacterium glutamicum
Source: Nat Commun. 2020 Mar 20;11:1485. doi: 10.1038/s41467-020-15238-4 (PMC7083940; doi:10.1038/s41467-020-15238-4)
Supplement: Supplementary file 4 — Supplementary Data 2 [file 41467_2020_15238_MOESM4_ESM.xlsx]

## Sheet: Tabelle1
Supplementary Data 2. Bacterial strains and plasmids used in this study.
Strain	Characteristics	Reference
E. coli DH5α	F- ф80lacZΔM15 (lacZYA-argF)U169 recA1 endA1 hsdR17(rK- mK+) supE44 phoA thi-1 gyrA96 relA1 λ-	Invitrogen
E. coli BTH101	F-, cya-99, araD139, galE15, galK16, rpsL1 (Strr), hsdR2, mcrA1, mcrB1 strain	1
E. coli BL21 pLysS	F–, ompT, hsdSB (rB–, mB–), dcm, gal, λ(DE3), pLysS, Cmr	Thermo Fisher Scientific
B. subtilis 168	trpC2	Laboratory collection
C. glutamicum RES 167	Restriction-deficient mutant, otherwise considered wild-type	2
CDC003	RES167 derivative, ΔparB	3
CDC026	RES167 derivative, Δsmc	This study
GGCB1C8	RES167 derivative, divIVA∷divIVA-mNeonGreen	4
CBK001	RES167 derivative, ΔmksB	This study
CBK002	RES167 derivative, ΔparB, Δsmc	This study
CBK003	RES167 derivative, ΔparB, ΔmksB	This study
CBK004	RES167 derivative, Δsmc, ΔmksB	This study
CBK005	RES167 derivative, ΔparB, Δsmc, ΔmksB	This study
CBK006	RES167 derivative, parB∷parB-mCherry2	5
CBK007	RES167 derivative, parB∷parB-eYFP	5
CBK008	RES167 derivative, parB∷parB-mNeonGreen	This study
CBK009	RES167 derivative, parB∷parB-PAmCherry	This study
CBK010	RES167 derivative, Δsmc, parB∷parB-eYFP	This study
CBK011	RES167 derivative, Δsmc, ΔmksB parB∷parB-eYFP	This study
CBK012	RES167 derivative, smc∷smc-mCherry	This study
CBK013	RES167 derivative, smc∷smc-mCherry, parB∷parB-mNeonGreen	This study
CBK014	RES167 derivative, smc∷smc-mCherry ΔparB	This study
CBK015	RES167 derivative, mksB:mksB-mCherry	This study
CBK016	RES167 derivative, parS 3 mutated	This study
CBK017	RES167 derivative, parS 2-3 mutated	This study
CBK018	RES167 derivative, parS 2-4 mutated	This study
CBK019	RES167 derivative, parS 2-6 mutated	This study
CBK020	RES167 derivative, parS 2-7 mutated	This study
CBK021	RES167 derivative, parS 2-8 mutated	This study
CBK022	RES167 derivative, parS 2-9 mutated	This study
CBK023	RES167 derivative, parS 2-10 mutated	This study
CBK024	RES167 derivative, parS 1-10 mutated	This study
CBK025	RES167 derivative, parB∷parB-eYFP, parS 2-10 mutated	This study
CBK026	RES167 derivative, parB∷parB-eYFP, parS 1-10 mutated	This study
CBK027	RES167 derivative, parB∷parB-mCherry2, parS 2-10 mutated	This study
CBK028	RES167 derivative, parB∷parB-mCherry2, parS 1-10 mutated	This study
CBK029	RES167 derivative, parB∷parB-PAmCherry, parS 2-10 mutated	This study
CBK030	RES167 derivative, parB∷parB-mCherry2, parS 2-9 mutated	This study
CBK031	RES167 derivative, parB∷parB-PAmCherry, parS 2-9 mutated	This study
CBK032	RES167 derivative, smc∷smc-mCherry, parS 1-10 mutated	This study
CBK033	RES167 derivative, smc∷smc-mCherry, partial smc loading site (1.1 Kb) deleted	This study
CBK034	RES167 derivative, smc∷smc-mCherry, partial smc loading site deleted and reinserted into intergenic region 3’ of cg0177	This study
CBK035	RES167 derivative, smc∷smc-mCherry, partial smc loading site (1.1 Kb) substituted by B. subtilis genomic locus of identical size	This study
CBK036	RES167 derivative, parS 1-10 mutated, parS in intergenic region 3’ of cg0108 (9.5°)	This study
CBK037	RES167 derivative, parS 1-10 mutated, parS in intergenic region 3’ of cg0904 (90°)	This study
CBK038	RES167 derivative, parS 1-10 mutated, parS in intergenic region 3’ of cg2563 (270°)	This study
CBK039	RES167 derivative, parS 1-10 mutated, cg1752∷parS (180°)	This study
CBK040	RES167 derivative, parB∷parB-eYFP, parS 1-10 mutated, parS in intergenic region 3’ of cg0108 (9.5°)	This study
CBK041	RES167 derivative, parB∷parB-eYFP, parS 1-10 mutated, parS in intergenic region 3’ of cg0904 (90°)	This study
CBK042	RES167 derivative, parB∷parB-mCherry2, parS 1-10 mutated, parS in intergenic region 3’ of cg0904 (90°)	This study
CBK043	RES167 derivative, parB∷parB-eYFP, parS 1-10 mutated, parS in intergenic region 3’ of cg2563 (270°)	This study
CBK044	RES167 derivative, parB∷parB-eYFP, parS 1-10 mutated, cg1752∷parS (180°)	This study
CBK045	RES167 derivative, smc∷smc-mCherry, parS 1-10 mutated, parS in intergenic region 3’ of cg0904 (90°)	This study
CBK046	RES167 derivative, parS 1-10 mutated, parS in intergenic region 3’ of cg0904 (90°), Δsmc	This study
CBK047	RES167 derivative, parB∷parBR175A-mCherry2	This study
CBK048	RES167 derivative, parB∷parBR175A-mCherry2, parS 2-10 mutated	This study
CBK049	RES167 derivative, parB∷parBR175A, smc∷smc-mCherry	This study
CBK050	RES167 derivative, smc∷smcE1084Q	This study
CBK051	RES167 derivative, smc∷smcE1084Q-mCherry	This study
CBK052	RES167 derivative, pEKEx2-mCherry	This study
CBK053	RES167 derivative, pBHK18	This study
CBK054	RES167 derivative, pWK0	This study
CBK055	RES167 derivative, pJC1	This study
CBK056	RES167 derivative, pEK0	This study
CBK057	RES167 derivative, ΔmksB, pBHK18	This study
CBK058	RES167 derivative, ΔmksB, pWK0	This study
CBK059	RES167 derivative, ΔmksB, pJC1	This study
CBK060	RES167 derivative, ΔmksB, pEK0	This study
CBK083	RES167 derivative, Δsmc, pBHK18	This study
CBK084	RES167 derivative, Δsmc, pWK0	This study
CBK085	RES167 derivative, Δsmc, pJC1	This study
CBK086	RES167 derivative, Δsmc, pEK0	This study
CBK087	RES167 derivative, parB::parB-PAmCherry, parS 1-10 mutated	This study
CBK088	RES167 derivative, mksB∷mksB-mCherry, pWK0	This study
CBK089	RES167 derivative, mksB∷mksB-mCherry, pEK0	This study
CBK090	RES167 derivative, parS 1-9 mutated	This study
CBK091	RES167 derivative, parB∷parB-mCherry2, parS 1-9 mutated	This study
CBK092	RES167 derivative, divIVA∷divIVA-mNeonGreen, mksB∷mksB-mCherry	This study
CBK093	RES167 derivative, divIVA∷divIVA-mNeonGreen, mksB∷mksB-PAmCherry	This study
Plasmid	Characteristics	Reference
pUT18	Cloning/expression vector, pUC19 derivative, T18, domain of CyaA, MCS 5’ of T18, Ampr	6
pUT18C	Cloning/expression vector, pUC19 derivative, T18, domain of CyaA, MCS 5’ of T18, Ampr	6
pKNT25	Cloning/expression vector, pSU40 derivative, T25 domain of CyaA, MCS 5’ of T25, Kanr	7
pKT25	Cloning/expression vector, pSU40 derivative, T25 domain of CyaA, MCS 3’ of T25, Kanr	6
pUT18C-zip	Control plasmid, T18 domain of CyaA fused to leucine zipper of GCN4, Ampr	6
pKT25-zip	Control plasmid, T25 domain of CyaA fused to leucine zipper of GCN4, Kanr	6
pUT18_mcs	pUT18 plasmid, insertion (TAATGG) between XmaI and KpnI restriction sites	This study
pUT18C_mcs	pUT18C plasmid, insertion (TAATGG) between XmaI and KpnI restriction sites	This study
pKNT25_mcs	pKNT25 plasmid, insertion (TAATGG) between XmaI and KpnI restriction sites	This study
pKT25_mcs	pKT25 plasmid, insertion (TAATGG) between XmaI and KpnI restriction sites	This study
pUT18-divIVA	pUT18 plasmid, divIVA-cyaAT18 fusion	This study
pUT18C-divIVA	pUT18C plasmid, cyaAT18-divIVA fusion	This study
pKNT25-divIVA	pKNT25 plasmid, divIVA-cyaAT25 fusion	This study
pKT25-divIVA	pKT25 plasmid, cyaAT25-divIVA fusion	This study
pUT18-parB	pUT18 plasmid, parB-cyaAT18 fusion	This study
pUT18C-parB	pUT18C plasmid, cyaAT18-parB fusion	This study
pKNT25-parB	pKNT25 plasmid, parB-cyaAT25 fusion	This study
pKT25-parB	pKT25 plasmid, cyaAT25-parB fusion	This study
pUT18-parBR175A	pUT18 plasmid, parBR175A-cyaAT18 fusion	This study
pUT18C-parBR175A	pUT18C plasmid, cyaAT18-parBR175A fusion	This study
pKNT25-parBR175A	pKNT25 plasmid, parBR175A-cyaAT25 fusion	This study
pKT25-parBR175A	pKT25 plasmid, cyaAT25-parBR175A fusion	This study
pUT18-smc	pUT18 plasmid, smc-cyaAT18 fusion	This study
pUT18C-smc	pUT18C plasmid, cyaAT18-smc fusion	This study
pKNT25-smc	pKNT25 plasmid, smc-cyaAT25 fusion	This study
pKT25-smc	pKT25 plasmid, cyaAT25-smc fusion	This study
pUT18-scpA	pUT18 plasmid, scpA-cyaAT18 fusion	This study
pUT18C-scpA	pUT18C plasmid, cyaAT18-scpA fusion	This study
pKNT25-scpA	pKNT25 plasmid, scpA-cyaAT25 fusion	This study
pKT25-scpA	pKT25 plasmid, cyaAT25-scpA fusion	This study
pUT18-scpB	pUT18 plasmid, scpB-cyaAT18 fusion	This study
pUT18C-scpB	pUT18C plasmid, cyaAT18-scpB fusion	This study
pKNT25-scpB	pKNT25 plasmid, scpB-cyaAT25 fusion	This study
pKT25-scpB	pKT25 plasmid, cyaAT25-scpB fusion	This study
pUT18-mksB	pUT18_mcs plasmid, mksB-cyaAT18 fusion	This study
pUT18C-mksB	pUT18C_mcs plasmid, cyaAT18-mksB fusion	This study
pKNT25-mksB	pKNT25_mcs plasmid, mksB-cyaAT25 fusion	This study
pKT25-mksB	pKT25_mcs plasmid, cyaAT25-mksB fusion	This study
pUT18-mksE	pUT18 plasmid, mksE-cyaAT18 fusion	This study
pUT18C-mksE	pUT18C plasmid, cyaAT18-mksE fusion	This study
pKNT25-mksE	pKNT25 plasmid, mksE-cyaAT25 fusion	This study
pKT25-mksE	pKT25 plasmid, cyaAT25-mksE fusion	This study
pUT18-mksF	pUT18 plasmid, mksF-cyaAT18 fusion	This study
pUT18C-mksF	pUT18C plasmid, cyaAT18-mksF fusion	This study
pKNT25-mksF	pKNT25 plasmid, mksF-cyaAT25 fusion	This study
pKT25-mksF	pKT25 plasmid, cyaAT25-mksF fusion	This study
pUT18-mksG	pUT18 plasmid, mksG-cyaAT18 fusion	This study
pUT18C-mksG	pUT18C plasmid, cyaAT18-mksG fusion	This study
pKNT25-mksG	pKNT25 plasmid, mksG-cyaAT25 fusion	This study
pKT25-mksG	pKT25 plasmid, cyaAT25-mksG fusion	This study
pK19mobsacB	Integration vector, ori pUC, Kmr, mob sac	8
pK19mobsacB-Δsmc	Integration vector, ori pUC, Kmr, mob sac, deletion of smc	This study
pK19mobsacB-ΔmksB	Integration vector, ori pUC, Kmr, mob sac, deletion of mksB	This study
pK19mobsacB-ΔparB	Integration vector, ori pUC, Kmr, mob sac, deletion of parB	3
pK19mobsacB-parB-eYFP	Integration vector, ori pUC, Kmr, mob sac, parB-eYFP	5
pK19mobsacB-parB-mCherry2	Integration vector, ori pUC, Kmr, mob sac, parB-mCherry2	5
pK19mobsacB-parB-mNeonGreen	Integration vector, ori pUC, Kmr, mob sac, parB-mCherry2	This study
pK19mobsacB-parB-PAmCherry	Integration vector, ori pUC, Kmr, mob sac, parB-PAmCherry2	This study
pK19mobsacB-smc-mCherry	Integration vector, ori pUC, Kmr, mob sac, smc-mCherry	This study
pK19mobsacB-smc-PAmCherry	Integration vector, ori pUC, Kmr, mob sac, smc-PAmCherry	This study
pK19mobsacB-mksB-mCherry	Integration vector, ori pUC, Kmr, mob sac, mksB-mCherry	This study
pK19mobsacB-mksB-PAmCherry	Integration vector, ori pUC, Kmr, mob sac, mksB-PAmCherry	This study
pK19mobsacB-ΔSMCload	Integration vector, ori pUC, Kmr, mob sac, deletion of SMC binding site (1.1 Kb hpaG 3’)	This study
pK19mobsacB-SMCload-cg0177	Integration vector, ori pUC, Kmr, mob sac, partial SMC binding site (1.1 Kb hpaG 3’) cg0177 3’	This study
pK19mobsacB-SMCload-r	Integration vector, ori pUC, Kmr, mob sac, partial replacement of SMC binding site (1.1 Kb hpaG 3’) by B. subtilis genomic region	This study
pK19mobsacB-parS1mut	Integration vector, ori pUC, Kmr, mob sac, point mutations in parS1	This study
pK19mobsacB-parS2mut	Integration vector, ori pUC, Kmr, mob sac, point mutations in parS2	This study
pK19mobsacB-parS3mut	Integration vector, ori pUC, Kmr, mob sac, point mutations in parS3	This study
pK19mobsacB-parS4mut	Integration vector, ori pUC, Kmr, mob sac, point mutations in parS4	This study
pK19mobsacB-parS5_6mut	Integration vector, ori pUC, Kmr, mob sac, point mutations in parS5 and parS6	This study
pK19mobsacB-parS7mut	Integration vector, ori pUC, Kmr, mob sac, point mutations in parS7	This study
pK19mobsacB-parS8mut	Integration vector, ori pUC, Kmr, mob sac, point mutations in parS8	This study
pK19mobsacB-parS9_10mut	Integration vector, ori pUC, Kmr, mob sac, point mutations in parS9 and parS10	This study
pK19mobsacB-parS-cg0108	Integration vector, ori pUC, Kmr, mob sac, parS cg0108 3’	This study
pK19mobsacB-parS-cg0904	Integration vector, ori pUC, Kmr, mob sac, parS cg0904 3’	This study
pK19mobsacB-parS-cg02563	Integration vector, ori pUC, Kmr, mob sac, parS cg2564 3’	This study
pK19mobsacB-parS-Δint	Integration vector, ori pUC, Kmr, mob sac, replacement of cg1752 by parS	This study
pK19mobsacB-parBR175A	Integration vector, ori pUC, Kmr, mob sac, parB∷parBR175A	This study
pK19mobsacB-smcE1084Q	Integration vector, ori pUC, Kmr, mob sac, smc∷smcE1084Q	This study
pET-16b	E. coli protein expression vector, pT7-lac, AmpR, N-10xHis tag, pBR322	Novagen
pET-16b-ParB	pET-16b, parB	This study
pET-16b-ParBR175A	pET-16b, parBR175A	This study
pEKEx2	E. coli-C. glutamicum shuttle expression vector, Ptac, lacIq, KmR, pBL1 oriVC.g., pUC18 oriVE.c.	9
pEKEx2-mCherry	pEKEx2, mCherry	This study
pBHK18	E. coli-C. glutamicum shuttle vector, KmR, pNG2 oriVC.g., low copy number	10
pWK0	E. coli-C. glutamicum shuttle vector, KmR, pNG2 oriVC.g., low copy number	11
pJC1	E. coli-C. glutamicum shuttle vector, KmR, pCG1 oriVC.g.	12
pEC0	E. coli-C. glutamicum shuttle vector, KmR, pBL1 oriVC.g.	9
Supplementary Table S4 References:
1	Karimova, G., Pidoux, J., Ullmann, A. & Ladant, D. A bacterial two-hybrid system based on a reconstituted signal transduction pathway. Proc Natl Acad Sci U S A 95, 5752-5756 (1998).
2	Tauch, A. et al. Efficient electrotransformation of corynebacterium diphtheriae with a mini-replicon derived from the Corynebacterium glutamicum plasmid pGA1. Curr Microbiol 45, 362-367, doi:10.1007/s00284-002-3728-3 (2002).
3	Donovan, C., Schwaiger, A., Krämer, R. & Bramkamp, M. Subcellular localization and characterization of the ParAB system from Corynebacterium glutamicum. J Bacteriol 192, 3441-3451, doi:10.1128/jb.00214-10 (2010).
4	Schubert, K. et al. The antituberculosis drug ethambutol selectively blocks apical growth in CMN group bacteria. mBio 8, e02213-02216, doi:10.1128/mBio.02213-16 (2017).
5	Böhm, K. et al. Novel chromosome organization pattern in Actinomycetales—overlapping replication cycles combined with diploidy. mBio 8, e00511-00517, doi:10.1128/mBio.00511-17 (2017).
6	Karimova, G., Ullmann, A. & Ladant, D. Protein-protein interaction between Bacillus stearothermophilus tyrosyl-tRNA synthetase subdomains revealed by a bacterial two-hybrid system. J Mol Microbiol Biotechnol 3, 73-82 (2001).
7	Karimova, G., Dautin, N. & Ladant, D. Interaction network among Escherichia coli membrane proteins involved in cell division as revealed by bacterial two-hybrid analysis. Journal of Bacteriology 187, 2233 (2005).
8	Schäfer, A. et al. Small mobilizable multi-purpose cloning vectors derived from the Escherichia coli plasmids pK18 and pK19: selection of defined deletions in the chromosome of Corynebacterium glutamicum. Gene 145, 69-73 (1994).
9	Eikmanns, B. J., Kleinertz, E., Liebl, W. & Sahm, H. A family of Corynebacterium glutamicum/Escherichia coli shuttle vectors for cloning, controlled gene expression, and promoter probing. Gene 102, 93-98 (1991).
10	Kirchner, O. & Tauch, A. Tools for genetic engineering in the amino acid-producing bacterium Corynebacterium glutamicum. Journal of Biotechnology 104, 287-299, doi:10.1016/S0168-1656(03)00148-2 (2003).
11	Reinscheid, D. J., Kronemeyer, W., Eggeling, L., Eikmanns, B. J. & Sahm, H. Stable expression of hom-1-thrB in Corynebacterium glutamicum and its effect on the carbon flux to threonine and related amino acids. Applied and environmental microbiology 60, 126-132 (1994).
12	Cremer, J., Eggeling, L. & Sahm, H. Control of the lysine biosynthesis sequence in Corynebacterium glutamicum as analyzed by overexpression of the individual corresponding genes. Applied and environmental microbiology 57, 1746-1752 (1991).
