# Supplementary material for: Chromosome organization by a conserved condensin-ParB system in the actinobacterium Corynebacterium glutamicum
Source: Nat Commun. 2020 Mar 20;11:1485. doi: 10.1038/s41467-020-15238-4 (PMC7083940; doi:10.1038/s41467-020-15238-4)
Supplement: Supplementary file 6 — Source Data [file 41467_2020_15238_MOESM6_ESM.xlsx]

## Sheet: Figure 2C
Figure 2C
	no tag	replicate 1	replicate 2	replicate 3		WT	replicate 1	replicate 2	replicate 3		parS 2-10mut	replicate 1	replicate 2	replicate 3		parS 1-10mut	replicate 1	replicate 2	replicate 3
		threshold cycle	threshold cycle	threshold cycle			threshold cycle	threshold cycle	threshold cycle			threshold cycle	threshold cycle	threshold cycle			threshold cycle	threshold cycle	threshold cycle
	wo input parS1	16.3779	16.3654	18.7275		ParB input parS1	15.6496	15.0635	19.0277		ParB 2-10 input parS1	14.6657	14.2624	19.1125		ParB 1-10 input parS1	14.892	14.6067	19.2344
	wo input parS1	14.8639	13.9414	18.0903		ParB input parS1	15.2397	14.6267	NA		ParB 2-10 input parS1	14.6761	14.1024	18.1754		ParB 1-10 input parS1	14.8274	14.5852	18.2739
	wo output parS1	25.408	23.8939	28.3104		ParB output parS1	17.386	15.8724	20.0642		ParB 2-10 output parS1	16.4346	15.4129	19.2636		ParB 1-10 output parS1	24.1066	22.4818	27.1263
	wo output parS1	25.0402	23.8648	28.0241		ParB output parS1	17.3282	15.8916	NA		ParB 2-10 output parS1	16.2762	15.1285	19.1031		ParB 1-10 output parS1	24.0473	22.549	27.2108
	wo input parS10	15.365	14.6945	19.0943		ParB input parS10	15.2243	14.2468	18.9471		ParB 2-10 input parS10	13.8408	14.0677	18.8707		ParB 1-10 input parS10	14.7852	14.6249	18.0917
	wo input parS10	14.7864	13.6786	17.9079		ParB input parS10	15.2053	14.3948	NA		ParB 2-10 input parS10	14.5543	14.0829	18.3162		ParB 1-10 input parS10	14.714	14.1955	18.2745
	wo output parS10	25.187	24.1144	27.283		ParB output parS10	18.1494	16.4839	20.3597		ParB 2-10 output parS10	24.6031	22.7294	27.6228		ParB 1-10 output parS10	24.3242	22.5562	27.6329
	wo output parS10	25.4424	23.8187	28.2633		ParB output parS10	18.1363	16.6454	NA		ParB 2-10 output parS10	24.492	22.675	27.5189		ParB 1-10 output parS10	24.4964	22.7642	27.7712
	wo input cg2088	15.6489	14.4301	18.6366		ParB input cg2088	15.6834	14.7853	18.2504		ParB 2-10 input cg2088	15.1565	14.3563	19.0784		ParB 1-10 input cg2088	15.1453	14.6578	18.4356
	wo input cg2088	15.3588	14.1565	18.3556		ParB input cg2088	15.8947	14.8592	NA		ParB 2-10 input cg2088	14.9478	14.4788	18.4135		ParB 1-10 input cg2088	14.9453	14.5261	18.5355
	wo output cg2088	25.4348	23.6081	27.3234		ParB output cg2088	25.1367	22.3529	28.1564		ParB 2-10 output cg2088	24.7165	22.321	27.5999		ParB 1-10 output cg2088	24.0726	22.2238	26.8192
	wo output cg2088	25.1711	23.3988	27.5748		ParB output cg2088	24.6571	22.0469	NA		ParB 2-10 output cg2088	24.7491	22.2742	27.8589		ParB 1-10 output cg2088	24.0279	22.2757	27.3582
	wo input cg1046	19.0643	17.6821	23.9601		ParB input cg1046	19.5035	18.1724	23.9851		ParB 2-10 input cg1046	18.4435	17.7043	23.7099		ParB 1-10 input cg1046	18.7705	17.8864	23.4448
	wo input cg1046	18.7717	16.9499	24.0313		ParB input cg1046	19.3317	17.7738	NA		ParB 2-10 input cg1046	18.6554	17.7028	23.396		ParB 1-10 input cg1046	18.7287	17.7488	23.1024
	wo output cg1046	30.2968	29.029	35.0756		ParB output cg1046	31.6021	28.1304	34.8967		ParB 2-10 output cg1046	31.308	28.6751	36.35		ParB 1-10 output cg1046	29.9324	27.7405	35.0362
	wo output cg1046	31.4235	29.2571	35.4567		ParB output cg1046	31.7037	28.0882	NA		ParB 2-10 output cg1046	30.9158	27.1206	36.3416		ParB 1-10 output cg1046	30.5022	27.9405	35.3936
Amplification data replicate 1	Well/Cycles	wo input parS1	wo input parS10	wo input cg2088	wo input cg1046	wo output parS1	wo output parS10	wo output cg2088	wo output cg1046	ParB input parS1	ParB input parS10	ParB input cg2088	ParB input cg1046	ParB output parS1	ParB output parS10	ParB output cg2088	ParB output cg1046	ParB input parS1	ParB input parS10	ParB input cg2088	ParB input cg1046	ParB output parS1	ParB output parS10	ParB output cg2088	ParB output cg1046	ParB parS2-10 input parS1	ParB parS2-10 input parS10	ParB parS2-10 input cg2088	ParB parS2-10 input cg1046	ParB parS2-10 output parS1	ParB parS2-10 output parS10	ParB parS2-10 output cg2088	ParB parS2-10 output cg1046	ParB parS2-10 input parS1	ParB parS2-10 input parS10	ParB parS2-10 input cg2088	ParB parS2-10 input cg1046	ParB parS2-10 output parS1	ParB parS2-10 output parS10	ParB parS2-10 output cg2088	ParB parS2-10 output cg1046	ParB parS1-10 input parS1	ParB parS1-10 input parS10	ParB parS1-10 input cg2088	ParB parS1-10 input cg1046	ParB parS1-10 output parS1	ParB parS1-10 output parS10	ParB parS1-10 output cg2088	ParB parS1-10 output cg1046
	0.590909	-4.78836	-1.29031	-2.03643	-3.09709	-1.25172	-2.14261	-2.86542	-4.59187	-1.25327	-0.33146	0.169667	-2.41628	0.862891	1.75948	-2.54267	-2.08294	0.402226	0.773086	0.605141	0.534337	0.21885	0.877239	0.431841	-1.42595	-0.132673	-2.4702	-0.348384	0.338142	0.327147	0.834313	0.87982	-0.386772	0.533332	-0.00586536	-0.949897	-0.0752976	1.41596	1.52201	-0.09748	0.572844	0.416413	1.19842	-0.364368	-1.21064	-0.23769	0.140772	0.680283	0.0145619
	1.59091	-0.238614	-0.295249	-0.490759	-0.319589	-0.606136	-2.15729	-2.04925	-3.02587	0.00935307	0.157045	0.0858486	-0.663922	0.113367	-1.05709	-0.662838	-0.399103	-0.187179	-0.0301683	-0.205919	0.11906	0.217154	0.0872702	0.592094	1.10176	-0.0626476	1.98445	-0.443829	0.119172	0.101526	-0.247979	0.632785	-0.204243	-0.458145	-0.354228	0.0613805	0.0203468	0.632905	0.565133	0.617093	-0.441073	0.227437	0.0147464	0.00397643	-0.363284	-0.596798	0.0100413	-0.669298	-0.276075
	2.59091	-0.0434152	-0.804429	-1.30734	-0.270257	-1.00612	-0.235356	0.595505	-0.298952	-0.0535909	0.0753459	1.02469	0.710039	-0.333713	0.43114	-0.492925	0.241635	-0.0191372	0.511447	0.142422	0.0238519	0.190323	0.259589	-0.730847	0.56347	1.01414	4.97709	0.335479	0.448641	-0.453324	0.291622	0.199886	-0.100325	0.208312	-0.366075	0.0122655	-0.0455352	0.152581	0.0768516	0.33131	0.423734	0.150493	-0.128009	0.0674102	0.350633	-0.0864938	-0.0572459	-0.159839	0.0739264
	3.59091	-0.173609	0.539063	0.686266	-0.801863	0.34053	1.63427	-0.271785	-1.97991	0.0406897	0.231755	1.2781	-0.151888	-0.0974556	0.527044	0.234384	-0.161047	-0.0630191	-0.578196	0.302651	-0.151892	0.26831	0.169586	0.0277658	-0.114661	0.488756	6.62966	0.183008	0.145188	0.0321765	-1.0966	0.189881	0.741483	0.336316	-0.828652	0.271433	0.134766	-0.182205	-1.14723	0.100408	1.23023	0.133591	-0.00441572	-0.127445	0.0603116	-0.144746	-0.385261	0.42913	1.53587
	4.59091	0.83412	0.080869	0.486205	-2.70289	-0.458797	0.711333	-0.22563	0.155592	0.0306434	0.361287	0.277769	-0.0735956	0.645874	1.04256	-0.45432	0.375803	0.103866	-0.109388	-0.272921	-0.172429	-0.523949	-0.857464	0.235951	-0.182423	0.628465	7.78422	-0.197766	0.224219	0.675905	0.00599978	-0.719669	-0.375362	0.193126	-0.49934	-0.0641697	0.297478	0.0824436	0.175182	-1.13168	0.340151	0.473885	0.00667496	-0.127134	0.0494748	-0.337832	-0.166677	0.443134	0.53708
	5.59091	0.0222605	0.347039	1.33981	1.86928	1.11884	0.000582546	0.721094	0.463885	-0.375579	0.620067	1.86157	-0.342034	-0.246304	-0.222722	-0.502235	0.442052	0.034383	-0.0914466	-0.321693	0.440005	-0.53788	-0.132492	-0.668787	-0.155053	1.20826	10.0866	0.0673604	-0.594574	0.19762	0.119069	-0.200009	0.372154	-0.279687	-1.11681	0.369518	-0.173309	-0.750718	-0.087541	-0.547832	0.50893	0.475664	0.270492	-0.0525586	-0.564176	0.368915	0.0696895	0.0238879	0.250565
	6.59091	-0.0675476	0.173994	-0.894112	-0.0022023	-0.434114	0.545123	0.681268	0.191577	0.217187	0.485364	1.09787	0.00614994	0.285434	-0.865643	1.16355	-0.276699	-0.142735	0.274558	0.152417	0.251136	-0.304283	0.0819463	-0.149578	-0.0629173	0.201125	10.8395	0.0770136	-0.738723	-0.291469	0.35027	-0.011227	0.471078	-0.127732	-0.438275	0.305432	-0.00211144	-0.492761	-0.0693439	0.0466629	0.424774	0.79039	-0.206308	0.194086	0.28174	0.823744	0.322084	0.180391	0.602674
	7.59091	-0.428962	0.362783	-0.191298	1.32105	-0.347274	0.32209	-0.342204	0.844459	0.0779072	0.58869	1.32978	-0.519973	-0.236098	-0.248413	0.745458	-0.406681	-0.617501	-0.155272	0.0944192	-0.918852	0.183211	0.295309	1.12784	-0.182889	0.210755	12.2911	-0.0173479	0.184701	-0.0926911	0.883046	-0.221997	-0.697687	0.759127	0.200482	1.25388	-0.195255	0.264467	0.85177	-0.73792	-0.393986	1.26106	0.750879	-0.0439398	-0.531929	0.423799	0.0613087	0.510809	0.279832
	8.59091	0.157399	-0.808407	-0.530924	0.0973515	0.73415	-0.359838	0.326132	0.715908	-0.637144	0.789264	1.37173	-0.111928	-0.44185	0.492984	1.06473	0.586719	-0.0756631	0.62077	-0.0414137	-0.203629	-0.228266	0.0216767	-0.149886	-0.136159	0.927724	13.5774	-0.113113	0.587636	-0.0184222	0.0806633	0.00686948	0.237783	0.730771	0.0532433	1.13902	-0.210106	0.347917	-0.0714122	1.07427	0.375505	1.14823	-0.231073	0.620315	0.218123	0.676342	0.135694	-0.0284136	0.569627
	9.59091	0.347692	0.0238161	0.285545	0.656834	0.528672	-0.79245	0.642131	2.31082	-0.0825638	1.61055	2.41939	0.213318	-0.287618	0.0165596	-0.107164	1.1404	-0.210464	0.0366536	0.475725	0.345218	0.68937	0.145699	-0.213001	-0.242277	2.47345	15.8364	1.26428	0.848683	0.839454	0.160847	-0.0603881	-0.620735	1.75648	1.14006	2.46113	0.243927	0.205908	0.309246	0.797626	-0.00220036	2.54665	1.22747	0.845737	-0.28527	-0.821439	0.339694	0.234915	0.101682
	10.5909	1.94411	1.93665	0.586531	0.471206	-0.0282417	0.426837	0.225926	0.95546	0.108166	2.83388	2.88522	0.364037	0.559413	-0.241852	-0.623067	-0.877755	1.25682	2.2547	0.334322	0.151186	1.04914	0.880743	0.346942	-0.0894896	3.60381	18.2551	1.64027	0.95501	1.59819	0.0240607	-0.102255	0.759981	3.0024	2.62231	2.85866	0.525483	0.803138	-0.0313359	0.899108	-0.185085	3.11633	1.9339	1.13634	-0.138515	0.121047	-0.690923	-0.159422	-0.482273
	11.5909	0.686073	2.45237	1.73927	-2.26026	0.0817621	0.790373	1.48172	1.13347	1.92516	4.1855	4.2598	-0.369385	1.15784	2.20943	0.436397	0.219473	2.95627	3.58954	2.2622	-0.0235499	0.942933	1.56355	0.257567	0.283105	6.19123	22.2368	2.67528	0.775499	1.80245	-0.174787	-0.0862658	-0.0125854	5.75938	6.15281	5.78607	1.39071	1.82416	-0.896301	-0.496509	-0.343696	5.77178	4.89525	2.76928	-0.906661	-0.0532253	0.677442	-0.182295	-0.527222
	12.5909	3.47968	6.40112	5.25803	-0.177296	0.692475	0.844772	-1.07628	0.498063	4.62021	7.87484	7.19395	0.889892	2.17999	1.14153	0.212726	-0.732612	7.14053	7.46665	4.70478	0.945212	1.29965	1.09102	0.302404	-0.916988	11.7479	29.205	7.33564	2.25347	4.25031	0.573099	-0.514187	0.1644	10.989	11.1715	9.35628	1.55692	2.82283	0.0314293	-0.0105769	-0.0227839	9.83571	10.2324	7.61603	0.574154	-0.146957	-0.18559	-0.41647	-0.497
	13.5909	8.37074	12.4765	8.87959	2.28059	0.322492	0.00368274	0.0587794	-0.203102	10.6548	15.4225	12.5475	1.63415	3.01115	0.934245	-0.820312	-0.123072	14.6359	14.5066	8.86956	1.92995	3.3086	2.60882	-0.0305028	-0.668086	22.8524	41.1928	14.7461	3.87627	6.84501	-0.517914	0.880895	-0.145328	22.8853	23.6173	17.9292	3.5513	6.82302	0.922497	-0.0321737	0.088035	19.23	19.6557	15.0079	1.29078	-0.276982	0.130949	0.699906	-1.52049
	14.5909	15.4998	26.9091	21.3237	2.56605	-0.565533	-0.894462	-0.133045	0.76477	22.0682	29.7719	22.3186	2.07965	7.01011	4.8761	0.467574	-0.577337	28.771	29.6238	18.8876	2.84135	6.70757	3.98216	-0.197458	-0.306122	44.0052	64.2136	30.2687	6.13867	13.5296	-0.211353	0.041995	-0.557534	43.4473	47.8308	35.3066	5.01712	14.4015	0.555627	0.0356956	-0.653572	36.8251	39.6825	30.0021	3.67965	0.0869042	-0.0475252	-0.15742	-1.18574
	15.5909	30.3521	52.7927	44.3482	3.00615	-0.0266001	-0.626872	-0.813795	-0.105995	44.6239	56.8845	43.314	5.25634	14.465	9.01752	-0.973707	-0.4093	56.7846	57.8156	36.2731	6.21402	13.654	7.83001	-0.36441	-0.14391	83.3364	118.557	59.7516	10.8606	26.3384	-0.352171	0.4813	-0.243083	84.4834	92.6274	67.9129	9.49437	28.8665	-0.00768611	-0.0402128	-0.813955	70.4305	77.0704	60.5644	7.46167	-0.021814	0.0845631	0.953586	-0.38532
	16.5909	51.4349	101.501	89.0923	9.59814	-0.0310917	-1.34125	-0.180673	-0.264045	84.1444	108.548	82.5687	9.47642	26.9724	17.3323	0.109067	-0.877898	108.417	112.149	71.3968	10.028	27.2108	15.7614	0.206446	-0.173977	174.326	204.58	114.946	17.7453	50.7617	1.10461	0.00709782	0.34956	176.77	194.942	146.101	15.6918	55.2476	-0.811953	-0.492385	-1.58262	148.481	164.389	116.66	14.2073	0.455522	-0.363738	0.446824	-0.817119
	17.5909	86.001	211.594	192.776	15.742	-0.957177	0.239859	-0.661081	-2.01071	164.044	224.923	176.735	15.9903	52.0918	30.8519	0.191195	-0.373022	224.571	234.554	154.36	17.4153	53.9751	31.0214	0.744974	-0.479245	308.365	348.255	244.84	29.1387	96.2697	0.0602399	0.421124	-0.353302	312.005	345.297	269.709	26.8683	107.08	0.516673	-0.385808	0.0874915	267.264	297.452	247.47	24.5908	0.368191	0.835218	0.740031	-0.767517
	18.5909	133.688	360.918	345.42	34.0043	0.912883	0.424631	0.0074874	-1.46668	265.246	387.246	319.22	28.786	101.002	59.6671	-0.643813	-0.283269	385.014	405.803	280.052	31.0985	103.478	60.2165	0.348939	-0.545719	504.281	558.497	428.209	50.0244	201.408	0.897691	0.270905	0.37164	509.319	566.052	470.254	44.9756	224.514	0.442767	0.608939	-0.127943	448.55	502.95	435.338	41.597	1.01066	1.65808	1.60401	0.13458
	19.5909	186.976	561.743	573.123	61.3395	0.295687	0.206664	0.0228234	-1.30702	396.526	615.884	544.438	48.6841	209.829	113.092	-0.212461	-0.622693	608.26	647.795	477.997	52.4903	214.127	114.625	1.98901	0.356106	753.218	822.714	691.676	81.0817	353.818	1.95171	1.36634	0.347276	757.677	842.435	756.343	75.5062	394.502	1.29635	1.73563	-0.00894219	690.335	777.204	708.842	71.37	2.86965	1.9231	2.88398	-0.127323
	20.5909	244.827	792.352	855.954	109.645	1.65138	2.0837	0.385007	0.559625	542.422	881.999	842.004	82.6613	363.01	233.502	1.27072	0.51228	866.109	930.135	738.852	88.0468	370.822	236.192	4.1091	0.451582	1014.66	1097.44	999.578	145.26	570.679	3.73414	2.54008	0.0781259	1016.49	1129.06	1090.03	134.851	636.099	4.05301	3.89328	1.47156	955.024	1079.96	1033.27	128.729	4.60029	3.95115	5.8772	0.0128574
	21.5909	305.555	1027.13	1157.1	203.208	3.91965	4.72441	2.85676	-1.62005	697.346	1149.99	1176.24	147.575	583.621	405.018	2.55395	-0.573551	1124.62	1213.79	1031.41	156.194	596.399	408.021	6.95102	0.585573	1257.28	1348.19	1307.34	236.357	841.768	7.65341	6.1081	0.983656	1255.13	1388.89	1421.99	220.361	937.376	5.89224	5.29629	0.604984	1210.22	1368.93	1360.51	211.228	8.68555	6.42142	9.98936	0.173813
	22.5909	358.866	1238.81	1425.3	330.932	7.53061	6.96559	5.12523	-1.8198	843.496	1378.2	1482.41	239.977	844.157	643.387	6.74132	0.676208	1344.32	1453.82	1298.38	252.963	863.212	644.917	12.708	0.688044	1450.26	1543.41	1559.39	374.317	1119.01	11.4891	11.1712	0.941625	1445.3	1593.59	1693.56	349.279	1244.68	13.3958	11.5868	0.764675	1418.58	1603.28	1631.77	336.123	16.5762	14.5779	17.9097	1.22809
	23.5909	403.454	1424.18	1645.91	513.428	12.8487	15.587	11.817	-1.83426	978.066	1560.5	1733.99	380.88	1116.5	928.355	13.8736	0.0944089	1518.28	1646.03	1516.65	400.318	1142.17	927.912	23.2312	0.607432	1599.28	1692.82	1751.74	571.477	1375.44	24.1906	21.3645	1.37056	1591.19	1749.55	1900.94	535.755	1525.62	25.7036	22.1436	1.15999	1580.68	1784.83	1838.49	516.823	31.6134	27.7602	32.3045	2.01718
	24.5909	434.32	1567.97	1807.28	744.284	27.3287	29.5861	26.6036	-0.258379	1088.57	1693.57	1914.01	577.007	1353.51	1211.01	30.2815	0.841312	1642.62	1785.27	1671.35	607.156	1386.21	1207.85	44.2869	1.38281	1703.33	1794.35	1881.59	821.521	1578.46	46.4706	42.3231	1.98711	1691.6	1857.53	2039.24	775.875	1743.94	49.2753	41.1337	2.55788	1693.62	1911.82	1977.99	750.997	61.3457	53.9214	62.6992	3.38559
	25.5909	455.635	1682.22	1922.2	1001.06	51.3373	58.7068	50.7075	1.53822	1179.89	1791.23	2041.66	825.614	1549.38	1459.42	60.8139	2.79057	1730.91	1886.09	1781.61	872.458	1588.03	1457.06	84.4193	1.36825	1777.55	1868.97	1969.08	1104.04	1736.61	85.4241	79.1359	2.88641	1760.95	1933.44	2133.67	1051.34	1913.7	93.8839	77.8642	2.20496	1771.66	2002.96	2071.83	1021.66	114.039	100.727	117.772	4.59693
	26.5909	465.804	1762.89	1994.74	1245.34	98.2429	114.499	101.316	3.78968	1248.35	1856.06	2119.42	1094.67	1692.41	1651.86	120.348	4.27226	1788.52	1950.67	1849.34	1161.94	1733.89	1649.26	178.672	3.04864	1824.37	1916.46	2018.38	1373.7	1843.92	181.031	169.56	4.0141	1805.38	1981.43	2188.03	1319.04	2028.53	200.048	167.859	4.74775	1822.2	2061.97	2126.49	1285.58	235.384	211.946	247.098	6.39601
	27.5909	468.688	1824.9	2038.85	1457.68	200.376	233.328	213.244	7.3953	1300.49	1899.78	2167.6	1348.97	1795.34	1794.37	251.496	5.40351	1826.42	1993.4	1891.27	1438.54	1840.01	1794.88	323.072	5.66819	1853.12	1948.14	2047.67	1606.44	1918.86	322.258	307.973	7.09524	1833.25	2012.1	2219.18	1550.11	2108.86	357.563	305.166	8.69486	1853.99	2100.2	2157.47	1514.44	404.433	373.326	435.323	13.0827
	28.5909	465.246	1868.73	2065.89	1633.85	350.764	402.493	378.528	16.7963	1339.31	1927.03	2194.96	1566.64	1864.76	1896.64	440.609	8.98403	1850.91	2019.9	1914.76	1675.86	1911.44	1898.1	551.229	9.13088	1869.84	1967.05	2064.78	1794.51	1968.34	535.648	527.097	11.7318	1851.07	2030.16	2237.13	1739.42	2161.36	598.578	525.289	13.5233	1873.35	2125.41	2174.97	1700.52	643.675	611.892	715.947	22.3527
	29.5909	456.056	1898.86	2080.43	1773.85	565.659	635.742	614.23	30.6676	1365.46	1945.27	2211.42	1742.71	1910.54	1966.81	703.713	16.2943	1865.04	2037	1927.93	1867.23	1961.66	1971.03	856.934	15.5382	1879.46	1976.77	2075.63	1942.61	2001.63	809.897	819.223	18.8682	1861.73	2041.68	2247.66	1888.57	2196.01	911.69	825.674	21.3273	1884.24	2139.88	2184.7	1848.39	925.85	907.689	1062.22	37.7578
	30.5909	442.426	1916.6	2090.76	1882.42	829.743	909.517	898.724	53.7258	1382.2	1954.95	2220.42	1883.89	1940.57	2014.96	1011.63	27.4646	1873.44	2047.04	1936.84	2017.78	1994.34	2020.97	1196.62	26.3711	1885.83	1982.64	2082.37	2059.22	2021.06	1106.09	1143.74	32.1829	1867.91	2048.04	2256.31	2004.95	2218.43	1254.02	1166.65	38.2342	1890.69	2148.55	2190.7	1963.55	1211.35	1218.26	1419.73	64.6605
	31.5909	425.64	1922.31	2097.19	1964.06	1106.91	1185.55	1187.19	95.5041	1389.17	1961.24	2226.86	1990.78	1960.16	2046	1315.51	46.573	1878.98	2052.93	1942.68	2132.61	2015.34	2052.41	1518.42	43.3621	1891.16	1986.75	2086.63	2145.3	2033.88	1384.59	1449.24	52.7689	1870.53	2051.63	2261.56	2090.78	2230.9	1578.12	1495.88	65.0445	1895.63	2152.73	2194.34	2049.07	1464	1501.4	1735.09	123.477
	32.5909	406.376	1924.29	2104.16	2028.77	1360.99	1428.3	1436.21	177.048	1390.12	1963.93	2230.59	2072.18	1971.62	2065.83	1571.22	79.7505	1881.74	2056.5	1947.67	2218.98	2026.92	2072.54	1778.85	75.1266	1894.44	1988.74	2090.65	2210.28	2041.72	1613.45	1697.02	94.0082	1871.49	2053.41	2265.05	2154.34	2240.1	1844.76	1767.22	126.431	1897.46	2154.35	2197.63	2112.09	1667.69	1729.91	1979.71	212.307
	33.5909	386.455	1922.69	2107.48	2077.99	1574.94	1627.34	1631.57	295.154	1386	1968.88	2236.47	2133.47	1981.76	2078.59	1766.73	146.481	1885.09	2059.63	1952.77	2285.52	2036.32	2086.12	1974.57	137.833	1897.52	1991.4	2095.85	2258.8	2050.54	1792.34	1883.63	173.184	1873.79	2055.53	2268.91	2204.66	2248.43	2052.36	1975.09	220.46	1899.82	2159.02	2202.67	2160.63	1823.8	1905.35	2158.39	356.734
	34.5909	362.421	1917.52	2109.54	2112.29	1737.45	1774.91	1768.46	471.684	1375.37	1970.65	2239.27	2179.03	1985.71	2085.08	1900.12	243.779	1885.19	2060.82	1955.26	2331.7	2040.81	2093.86	2104.68	230.42	1896.83	1990.25	2098.41	2292.71	2053.43	1918.22	2008.07	289.049	1874.02	2056.49	2268.4	2237.35	2251.81	2196.4	2114.16	372.643	1898.54	2158.86	2204.21	2194.46	1930.03	2027.25	2274.09	571.83
	35.5909	339.252	1909.19	2111.75	2135.3	1859.1	1884.29	1864.1	707.941	1362.7	1973.01	2243.57	2213.04	1990.41	2091.82	1990.87	394.51	1886.87	2062.73	1958.8	2369.78	2047.03	2101.95	2191.84	375.462	1897.84	1991.97	2102.42	2320.08	2057.45	2010.43	2093.76	468.004	1875.21	2057.52	2270.99	2264.69	2255.61	2302.79	2209.31	602.465	1901.28	2160.94	2206.28	2221.42	2005.06	2115.85	2348.84	856.226
	36.5909	313.833	1900.76	2114.43	2152.98	1942.36	1960.68	1922.98	974.869	1344.63	1972.22	2243.82	2237.69	1992.7	2095.49	2044.91	606.527	1886.95	2063.55	1959.36	2394.22	2048.59	2106.7	2242.7	584.321	1897.25	1991.35	2103.06	2339.42	2057.8	2070.48	2143	708.079	1875.52	2057.98	2271.65	2280.93	2256.18	2373.06	2263.57	892.66	1900.75	2159.54	2205.41	2239.43	2051.74	2173.62	2391.46	1166.31
	37.5909	288.934	1891.34	2116.41	2162.55	1999.83	2013.71	1958.06	1234.54	1323.08	1972.61	2244.19	2255.16	1995.32	2098.56	2076.51	868.662	1886.67	2064.24	1960.58	2413.74	2050.45	2109.12	2270.38	846.56	1897.62	1991.37	2103.86	2352.38	2058.43	2109.2	2172.09	984.851	1875.24	2057.49	2272.49	2294.27	2258.43	2420.97	2296.09	1200.85	1901.75	2159.54	2204.59	2251.19	2082.71	2210.33	2414.76	1456.84
	38.5909	263.455	1881.42	2116.78	2171.53	2036.35	2049.29	1976.52	1463.29	1298.73	1972.65	2242.54	2268.88	1998.01	2099.42	2093.84	1147.58	1888.74	2063.58	1960.33	2425.28	2050.94	2111.94	2285.83	1131.05	1897.23	1991.04	2103.2	2360.74	2058.91	2134.67	2187.11	1256.58	1875.44	2058.34	2271.97	2302.56	2260.09	2449.21	2314.11	1486.14	1900.89	2159.31	2204.01	2258.46	2100.09	2233.01	2429.36	1697.66
	39.5909	239.173	1871.08	2117.1	2178.69	2062.67	2075.03	1988.4	1667.27	1274.65	1973.64	2241.67	2281.25	2000.58	2101.75	2106.48	1422.81	1892.8	2063.27	1961.14	2436.35	2053.62	2117.5	2298.58	1414.91	1897.86	1991.79	2103.47	2367.23	2060.92	2155.86	2200.28	1508.5	1876.62	2060.99	2273.29	2311.21	2263.16	2469.39	2330.08	1743.59	1902.51	2160.09	2205.54	2264.94	2112.76	2250.5	2441.61	1906.78
Amplification data replicate 2	Well/Cycles	wo input parS 1	wo input parS 10	wo input cg2088	wo input cg1046	wo output parS 1	wo output parS 10	wo output cg2088	wo output cg1046	ParB input parS 1	ParB input parS 10	ParB input cg2088	ParB input cg1046	ParB output parS 1	ParB output parS 10	ParB output cg2088	ParB output cg1046	ParB input parS 1	ParB input parS 10	ParB input cg2088	ParB input cg1046	ParB output parS 1	ParB output parS 10	ParB output cg2088	ParB output cg1046	ParB parS 2-10 input parS 1	ParB parS 2-10 input parS 10	ParB parS 2-10 input cg2088	ParB parS 2-10 input cg1046	ParB parS 2-10 output parS 1	ParB parS 2-10 output parS 10	ParB parS 2-10 output cg2088	ParB parS 2-10 output cg1046	ParB parS 2-10 input parS 1	ParB parS 2-10 input parS 10	ParB parS 2-10 input cg2088	ParB parS 2-10 input cg1046	ParB parS 2-10 output parS 1	ParB parS 2-10 output parS 10	ParB parS 2-10 output cg2088	ParB parS 2-10 output cg1046	ParB parS 1-10 input parS 1	ParB parS 1-10 input parS 10	ParB parS 1-10 input cg2088	ParB parS 1-10 input cg1046	ParB parS 1-10 output parS 1	ParB parS 1-10 output parS 10	ParB parS 1-10 output cg2088	ParB parS 1-10 output cg1046
	0.590909	-3.91144	-4.54843	0.298249	-2.55099	-2.71616	-1.17739	-2.35181	-0.384145	-0.544195	0.473323	0.411611	1.4173	2.29571	-1.9583	3.69312	2.05846	-0.488697	-0.200189	0.906838	3.32337	1.71621	1.56805	2.20397	1.96457	0.74005	0.520855	0.657117	0.33809	1.28406	1.00578	1.26131	2.54352	0.648011	-0.408299	1.44639	2.23454	0.328415	1.26585	2.24523	0.0102132	1.63923	1.0507	0.838283	2.29272	1.25821	1.74802	1.41539	1.86331
	1.59091	-1.15985	-1.34547	-0.183661	-0.215924	-1.29169	0.821278	-1.0898	0.259771	0.0282862	0.507608	-0.0346045	0.292304	0.768868	-1.38846	0.5245	0.713586	-0.347169	0.336282	0.284473	1.21094	0.143916	0.306026	-0.00953717	0.718755	0.136416	0.0298684	0.235466	0.529925	0.365575	-0.258398	0.400087	0.703765	0.134263	-0.684063	0.206681	0.88292	0.635877	0.88786	-0.289456	-0.661583	0.218534	-0.54883	-0.170562	0.660531	0.559225	0.5683	0.805862	1.20021
	2.59091	0.0876797	0.457295	0.160557	0.500379	2.0806	0.356035	-0.851224	-0.306926	0.796516	-0.291697	0.063945	0.541107	0.220041	0.700835	0.218389	0.902787	0.0873724	-0.104053	0.0273704	-0.0216489	-0.315896	-0.137159	0.768365	0.396032	-1.43782	-0.500421	0.395928	-0.103275	0.355903	0.390664	0.0153101	0.833282	-0.253467	-1.23261	0.206732	0.412622	-0.356073	0.687823	0.318254	1.01014	0.00857714	-0.459112	0.259033	0.251751	0.311526	0.02443	0.800716	0.376197
	3.59091	0.685592	-0.0587463	-0.74312	1.06959	-0.0224643	-0.0381905	0.433081	-0.557527	0.92925	-0.368034	-0.0986413	0.278457	-0.456426	0.559475	1.15577	-0.484031	0.0766709	-0.263466	-0.302386	-0.391518	0.150654	0.0217153	0.541663	0.578311	-1.17215	-1.0503	-0.454557	-0.475831	-0.598688	-0.247937	0.372164	0.168444	0.048728	-0.940392	-0.0566662	-0.204407	-0.135903	-0.469931	1.08456	-0.388085	-0.48307	-1.86034	0.231236	-0.158534	-0.224779	-0.194358	1.42284	0.64418
	4.59091	0.976253	0.980262	0.0295161	-1.53667	0.285488	-0.921691	1.26989	0.263321	0.515417	-0.14777	-0.0721384	-0.120406	-0.366333	0.867795	0.100448	0.272822	-0.381387	-0.261236	-0.611225	-0.73071	0.193636	0.0370842	-0.332144	-0.505368	-1.28814	-0.762671	-0.299718	0.303823	-0.453663	-0.205217	-0.00369886	0.46594	0.116989	-2.209	-0.361954	-0.613939	-0.721008	-0.208783	-0.0686087	-0.936951	-0.269388	-1.36858	-0.373039	-0.617371	-0.239691	-0.268905	-1.26911	-0.527839
	5.59091	0.655853	0.724801	0.606622	0.174949	-0.107942	-0.484649	-0.379222	0.108324	1.11138	0.343423	-0.201365	-0.881279	-1.31035	-0.024875	0.341669	-0.0477955	-0.41727	-0.111205	0.14789	-0.701313	-0.239715	-0.224588	-0.571022	-0.173726	-1.45274	-0.761832	0.113056	-0.202648	0.300079	0.4641	-1.20304	-0.192097	0.133291	-1.41882	-0.407305	-0.66091	0.586985	-0.0254632	-0.308737	0.657907	0.32418	-1.91858	0.0123775	-0.422338	-0.677893	0.330139	-0.360435	-0.49535
	6.59091	-0.593713	0.377646	-0.499843	-0.122917	-1.13098	0.166016	0.102553	0.767115	1.50523	0.031678	0.168639	-1.13161	0.330978	0.740781	-1.07688	0.099703	-0.122679	0.340254	0.530491	-0.00934635	-0.263556	-0.770636	0.0618048	-0.394163	-1.21808	-0.634615	0.317675	-0.595866	-0.0168931	0.461492	-0.103553	-0.90623	-0.0853855	-2.27613	0.148433	-0.241288	0.164791	0.275502	-0.671624	0.369178	0.096437	-1.70643	-0.237505	-0.182292	-0.338919	-0.84399	-0.898126	-0.00633666
	7.59091	-1.09192	0.0924384	0.207122	-2.09102	-0.564163	0.0873553	-0.615303	0.0604845	1.59093	1.20818	0.552196	-0.433024	0.154603	-1.69661	-0.729093	-0.538852	0.0870775	0.710979	-0.197573	-0.0886133	0.199048	-0.241425	-0.455622	-0.424641	-1.64146	-0.780966	1.67854	0.442545	0.289831	-0.238667	-0.312412	-0.997506	1.15496	-1.37956	0.343691	0.284982	0.200641	-0.723585	0.24085	0.648487	0.239628	-1.64642	0.274543	0.11873	-0.248845	0.449768	0.31096	0.380837
	8.59091	0.315227	-1.33858	-0.181144	0.912035	-0.0826516	-0.422801	-1.43761	-1.01197	1.7608	1.56004	0.974568	-0.717181	0.96887	0.233642	-1.62057	-0.529999	0.301021	1.10121	1.00454	-0.0788975	0.904983	0.80077	-0.979227	-0.464003	-0.689752	-0.545826	1.98404	-0.437596	-0.110803	-0.755574	0.571977	0.231196	1.64565	-1.22659	0.940924	0.757906	0.382388	-0.788376	-0.266542	1.11285	0.604157	-1.68353	1.42676	0.164055	0.1519	-0.0679923	-0.995603	-0.334801
	9.59091	0.624837	0.1507	2.10154	-0.462887	-0.780215	-0.660823	1.79907	-1.10447	2.42283	2.91236	1.47563	-0.232804	-0.27858	0.0387263	-0.564986	-0.396926	0.858479	1.5262	1.33915	0.845179	-0.00713868	0.0201302	0.0547631	-0.716669	0.450788	0.863651	2.91828	0.656287	1.06077	0.234344	0.225942	-0.612556	2.96321	0.0433167	1.33828	0.0271478	0.576058	-1.22873	-0.585942	1.30952	0.907535	-0.650616	1.6295	-0.0148741	0.167429	0.0495201	-0.568605	-0.292123
	10.5909	1.18559	0.843563	2.71852	0.918275	0.570744	0.115581	-0.187054	-0.730396	3.46901	4.54225	2.3825	0.208989	1.89414	0.598082	-0.171175	-0.616464	2.07664	2.48877	2.50298	1.98267	1.14281	-0.119777	0.53969	0.14246	1.74799	2.25672	4.54711	0.954341	0.976803	0.125393	0.125217	-0.572787	4.25732	1.43992	2.10648	1.65576	2.19905	0.634416	0.0572585	0.0281689	2.82732	0.973698	2.87082	0.238809	0.628013	-0.257185	0.020534	-0.477044
	11.5909	1.75567	2.24984	4.73101	3.10962	-0.138227	-0.0574226	1.70372	0.254918	4.89839	7.42345	4.66869	1.19316	2.25967	1.11112	-0.139338	-0.0798336	4.02922	5.30102	4.66939	2.99642	1.68162	0.257857	-0.647202	-0.508946	4.20253	5.33231	6.99977	0.91264	2.29733	-0.0541103	0.229951	0.396629	7.75261	4.31796	4.51099	1.98887	4.29637	0.105363	-0.336843	0.515179	4.13328	2.87746	5.26051	1.31418	-0.0580348	0.162672	-0.616528	-1.11071
	12.5909	4.46396	6.27499	10.0197	3.27256	0.455718	0.252936	0.0370398	1.11933	8.07663	12.3508	8.55179	2.99287	3.38022	1.55773	0.419963	-0.184314	8.98528	10.322	7.74659	3.37552	4.31495	1.52802	0.681374	0.440093	10.1188	11.3699	11.6181	0.897056	4.82024	0.226345	-0.24767	-0.862614	13.3465	10.4798	9.28144	2.17922	7.11561	-0.0150321	0.881903	-0.268087	9.53409	7.91715	9.28944	2.56335	0.122031	-0.596779	0.20467	0.0962187
	13.5909	8.64189	16.837	19.0871	3.11181	0.2997	0.0680243	0.333015	-0.777059	14.206	21.9676	15.8273	3.5503	7.88447	6.07358	0.459747	-0.414344	17.2026	19.6485	15.0951	4.88673	7.89035	3.97833	0.0878597	-0.223737	20.7654	23.7918	21.314	3.11233	9.76179	-0.340755	-0.110925	0.260054	23.9314	22.7243	18.2887	4.49559	12.6339	1.2846	0.659142	-0.226417	17.3695	16.7206	17.2605	3.90716	-0.291319	0.0264419	1.0348	0.39728
	14.5909	15.8907	31.7452	37.7275	4.13391	0.1177	0.717342	-0.140233	-0.580522	25.3853	41.4237	29.4991	5.35811	14.5767	10.1566	1.02361	-1.20226	33.6441	38.4096	28.1761	6.89122	14.4596	8.13866	0.0585192	-0.645844	41.5612	46.7311	38.8427	5.81714	19.8554	-0.160178	0.28677	0.602396	45.0408	47.1238	36.8059	6.48322	22.9874	1.27587	-0.526355	-0.64317	34.2324	33.594	32.8337	7.4332	0.539792	0.562241	0.341716	-0.239786
	15.5909	23.8358	60.5678	74.7184	9.07936	-0.0976834	-0.301799	-0.778169	-0.270235	45.1574	76.5531	56.4104	9.26401	27.2502	18.5538	0.0250015	-0.90385	63.9634	73.0892	52.6052	11.3946	26.8864	15.7456	0.909114	0.0643071	81.7935	90.4489	73.4192	10.7346	37.9499	0.231394	1.29114	-0.178756	83.2327	91.896	71.6665	12.2714	44.8313	1.18346	0.869891	-0.36976	65.7726	67.0155	61.1952	10.3277	-0.203037	-0.135589	0.208979	-0.342021
	16.5909	37.9012	118.057	161.256	16.9808	0.0852371	0.0655523	-0.443411	-0.278664	80.2461	159.799	122.643	15.2406	53.8199	36.6681	0.795424	-0.419367	136.316	154.688	113.443	19.4735	52.974	32.9068	1.06904	0.00861401	172.539	190.582	152.981	19.3892	72.928	0.75422	1.73809	0.360462	172.689	195.033	154.524	20.0589	85.4938	1.32486	1.61791	-0.829639	139.04	146.667	131.855	17.1657	0.630739	0.137867	0.0858995	-0.387658
	17.5909	50.5006	192.029	291.215	32.0808	-0.138277	1.06297	-0.616168	0.107679	141.415	283.886	227.044	25.2776	113.317	69.6655	1.70078	-0.0223347	245.066	276.667	209.535	31.0617	114.165	66.3347	2.14579	0.624749	305.342	335.432	276.885	32.1809	154.466	2.14026	1.41329	-0.567471	302.518	344.077	281.997	32.1653	177.443	1.9987	1.9498	-1.06396	251.125	267.853	243.433	28.5907	0.789757	0.328076	2.1345	0.596703
	18.5909	67.2892	285.114	487.553	61.112	0.981754	2.39069	2.22103	-1.32405	212.987	470.63	397.021	41.5324	205.437	149.082	2.53483	-0.282995	409.899	460.782	365.922	51.1156	208.001	141.977	3.53646	0.634029	498.068	543.497	473.476	54.6667	274.034	2.61173	4.15201	0.157731	489.95	558.81	483.432	55.0796	312.471	3.21289	3.88918	-0.0668567	422.101	455.725	425.213	49.3675	2.8637	2.16663	3.54425	0.171455
	19.5909	81.6542	394.029	742.835	112.597	2.54214	2.60493	1.93674	1.57088	300.432	713.422	644.206	69.9844	354.807	269.216	4.56225	0.786519	630.097	700.155	593.85	90.7468	360.226	255.971	7.81976	1.74365	741.219	798.2	746.596	100.555	454.738	5.29862	5.71033	0.388957	725.896	824.113	759.499	98.7836	516.167	5.46974	5.58661	0.0380404	652.214	709.705	689.209	88.265	5.72075	5.48615	5.69968	1.03428
	20.5909	92.0379	506.789	1013.41	186.095	3.67155	4.39135	3.60993	0.175702	394.523	975.042	939.844	124.452	561.989	451.09	10.643	0.677084	873.098	958.999	866.494	148.387	570.297	427.993	12.7839	1.32771	994.105	1055.97	1054.39	166.815	684.927	7.7468	12.5295	0.598123	973.861	1096.56	1070.37	162.153	774.167	9.70344	11.107	0.561607	906.685	993.437	1003.38	144.613	10.6389	10.2655	12.6849	1.6817
	21.5909	98.104	617.178	1260.66	298.925	8.13638	6.36575	7.78177	2.08617	492.109	1216.29	1234.39	202.732	805.143	688.041	20.1522	1.1564	1104.8	1197.89	1139.61	240.452	817.835	650.257	24.4955	1.98949	1223.6	1281.28	1346.64	270.346	933.987	15.808	22.0789	0.786789	1200.71	1338.3	1361.83	260.689	1051.76	17.0792	21.6709	1.42337	1148.31	1261.72	1314.71	234.029	19.7428	18.8329	22.0555	2.14274
	22.5909	100.521	718.966	1456.09	461.354	13.1961	11.2818	16.7066	1.7481	584.305	1411.75	1485.73	321.629	1047.41	947.223	39.2825	2.26034	1298.53	1392.74	1371.62	379.711	1066.14	894.224	46.939	3.17958	1407.82	1458.14	1582.74	423.188	1166.31	30.7321	39.4068	2.25983	1386.98	1531.6	1595.48	407.802	1307.52	32.2391	40.7817	3.81174	1347.07	1484.33	1576.03	369.337	36.5643	35.3004	42.0809	2.73027
	23.5909	99.9261	807.119	1603.47	669.925	27.4423	23.4411	34.2228	2.81941	666.325	1561.48	1678.48	488.847	1260.43	1189.28	75.1276	4.51953	1450.53	1541.45	1548.66	578.07	1282.93	1123.88	89.0904	4.55596	1548.92	1589.84	1759.06	629.987	1360.41	59.588	75.455	2.70502	1531.35	1679.41	1767.44	609.465	1517.46	61.8581	79.0206	4.96306	1499	1654.65	1772.55	559.127	69.6823	68.1148	81.3821	4.39472
	24.5909	97.4367	881.476	1706.6	904.659	51.495	45.0056	63.7818	3.30124	735.599	1673.74	1819.58	700.323	1431.41	1391.7	162.109	5.41838	1564.69	1651.84	1677.57	833.192	1457.17	1317.44	188.938	6.59659	1651.48	1687.48	1885.19	879.3	1512.25	126.523	160.146	5.09641	1640.5	1791.87	1889.97	857.211	1679.72	132.119	168.664	5.19248	1611.14	1782.97	1914.21	801.276	148.435	145.861	174.763	7.56213
	25.5909	92.442	938.291	1775.12	1127.05	106.997	83.8651	138.169	5.95802	788.623	1751.92	1911.23	928.285	1555.74	1542.85	293.103	8.96526	1641.85	1729.21	1761.11	1114.19	1583.74	1465.11	338.239	10.5671	1719.03	1753.44	1965.36	1133.62	1619.65	228.738	288.733	8.40864	1714.04	1869.48	1968.29	1114.51	1792.05	240.769	303.729	11.7217	1687.85	1870.91	2006.36	1062.16	266.146	263.736	316.004	11.5215
	26.5909	85.9854	983.985	1816.59	1320.27	192.684	174.008	251.859	10.2225	828.712	1807.63	1968.22	1146.79	1642.51	1654.73	495.824	15.3673	1693.02	1782.2	1814.41	1383.91	1672.89	1575.38	565.515	16.2696	1763.27	1797.78	2013.54	1363.38	1694.59	392.181	488.897	12.6789	1763.27	1924.78	2016.85	1350.9	1870.51	416.282	512.613	23.228	1737.62	1933.31	2063.7	1311.24	448.144	449.71	536.328	18.7832
	27.5909	78.386	1017.46	1840.24	1476.57	332.713	307.079	435.172	15.5167	855.866	1843.02	2001.53	1332.36	1699.52	1732.41	762.409	24.6842	1723.99	1818.33	1843.83	1614.58	1732.86	1653.21	859.34	26.3691	1790.93	1825.87	2039.42	1552.14	1742.61	616.753	758.329	20.0974	1793.94	1959.94	2042.79	1545.93	1920.94	664.368	791.287	44.9422	1768.91	1974.31	2095.45	1521.09	691.647	702.244	831.939	31.6081
	28.5909	70.2622	1041.48	1854.05	1604.11	531.548	501.639	683.818	25.3972	873.898	1867.2	2020.84	1484.43	1737.48	1787.72	1051.84	43.3039	1744.27	1841.2	1862.47	1801.87	1772.47	1708.89	1172.72	43.1797	1809.3	1843.82	2054.75	1703.68	1774.45	875.095	1055.35	32.8338	1812.98	1984.02	2058.67	1703.03	1955.96	959.119	1094.61	81.176	1787.54	2002.08	2112.69	1691.74	964.651	988.996	1155.3	52.4772
	29.5909	62.0523	1056.04	1862.75	1702.22	773.476	743.216	969.978	46.6978	882.253	1881.88	2032.38	1603.43	1759.63	1824.46	1315.69	72.2242	1756.47	1856.8	1872.53	1950.06	1797.31	1745.99	1455.65	72.8446	1819.73	1856.19	2065.45	1823.14	1793.44	1126.88	1333.49	55.3446	1824.49	1997.57	2066.71	1823.94	1975.51	1256.21	1375.26	154.297	1799.35	2018.35	2123.92	1825.08	1229.39	1267.09	1454.36	95.5355
	30.5909	54.1445	1061.61	1868.38	1775.14	1022.32	995.834	1241.21	77.6945	882.76	1890.02	2039.27	1694.41	1773	1847.6	1523.22	130.603	1763.84	1864.86	1880.64	2063.63	1811.5	1771.52	1676.06	132.56	1826	1861.66	2071.61	1912.6	1804.66	1338.28	1554.52	102.918	1829.7	2004.31	2072.79	1915	1985.79	1510.45	1595.96	255.652	1805.14	2027.27	2129.43	1925.28	1449.74	1498.48	1690.16	158.751
	31.5909	46.557	1060.6	1871.81	1829.23	1249.25	1222.74	1464.5	143.851	876.029	1895.42	2044.05	1763.35	1782.09	1861.34	1672.07	216.329	1767.36	1869.71	1885.03	2148.33	1819.99	1787.31	1835.09	219.306	1829.51	1863.88	2075.72	1979.35	1811.72	1500.09	1717.45	172.386	1833.19	2006.82	2077.75	1982.01	1991.82	1707.11	1756.85	395.398	1807.46	2031.85	2134.43	2001.71	1620.35	1676.3	1863.37	261.749
	32.5909	40.4356	1054.78	1875.62	1871.99	1440.47	1409.26	1633.12	238.974	865.272	1898.14	2048.28	1815.38	1790.26	1870.26	1774.43	348.663	1771	1873.05	1890.09	2213.9	1827.73	1798.2	1944.44	354.612	1833.21	1865.89	2079	2030.76	1816.52	1618.94	1830.76	284.984	1835.8	2008.86	2082.62	2035.23	1998.05	1852.68	1868.25	569.714	1809.99	2035.47	2138	2059.94	1744.24	1807.06	1984.44	420.122
	33.5909	34.6239	1044.34	1877.7	1903.02	1590.37	1550.02	1751.56	383.097	848.287	1900.9	2050.51	1852.91	1794.62	1874.95	1839.44	536.081	1773.97	1875.14	1892.14	2261.07	1831.69	1803.83	2013.7	547.153	1834.51	1865.91	2080.98	2067.06	1820.47	1702.99	1904.33	452.494	1837.57	2010.26	2085.14	2073.09	2001.55	1955.26	1939.73	757.852	1810.77	2036.02	2140.36	2103.17	1829.85	1899.12	2063.38	640.075
	34.5909	30.2053	1030.35	1878.65	1927.73	1702.95	1654.55	1831.17	578.867	828.28	1902.51	2053.85	1881.22	1797.34	1879.59	1879.68	770.219	1777.13	1877.07	1895	2298.55	1835.56	1806.81	2056.13	788.267	1835.79	1866.15	2082.88	2095.63	1823.4	1761.45	1949.71	677.166	1839.4	2010.5	2086.32	2103.17	2004.26	2028.29	1985.26	949.793	1812.86	2036.67	2141.93	2134.81	1887.61	1963.45	2111.65	907.105
	35.5909	24.8693	1012.91	1880.17	1944.66	1782.59	1730.56	1880.26	815.653	804.87	1903.55	2055.52	1903.44	1797.72	1883.22	1901.78	1026.01	1778.87	1878.1	1897.2	2325.6	1838.06	1810.23	2080.03	1050.16	1836.06	1866.4	2083.65	2115.58	1826.43	1801.37	1976.58	937.389	1840.28	2010.84	2087.14	2123.6	2007.59	2078.21	2010.04	1135.88	1813.97	2037.28	2143.77	2158.52	1924.22	2006.55	2139.42	1188.01
	36.5909	21.2705	991.895	1882.49	1955.52	1838.19	1784.5	1909.59	1057.25	779.583	1905.04	2057.3	1920.94	1798.74	1886.2	1914.2	1263.18	1778.7	1878.91	1898.98	2347.19	1840.33	1813.74	2094.21	1292.47	1835.57	1867.06	2083.91	2132.81	1827.06	1827.23	1991.58	1189.09	1841.4	2010.73	2087.75	2138.28	2010.76	2112.08	2025.66	1306.33	1815.02	2040.2	2145.52	2176.54	1947.62	2035.84	2155.55	1439.47
	37.5909	19.0219	970.247	1885.9	1964.59	1875.63	1821.83	1927.4	1281.48	753.788	1906.47	2060.33	1934.77	1802.4	1889.79	1923.02	1465.42	1780.87	1881.15	1901.89	2363.55	1842.54	1817.39	2105.14	1497.76	1836.45	1868.84	2086.25	2145.22	1828.85	1845.99	2003.24	1408.15	1843.01	2012.47	2089.39	2148.89	2015.05	2135.08	2036.56	1458.12	1816.68	2043.48	2147.72	2189.25	1964.38	2054.67	2167.93	1649.73
	38.5909	18.5772	943.508	1885.02	1970.41	1897.59	1843.24	1937.62	1466.03	723.939	1907	2060.6	1941.81	1804.4	1890.61	1928.54	1623.52	1781.25	1881.94	1901.84	2373.64	1842.18	1817.81	2110.69	1654.39	1836.47	1867.7	2085.98	2153.26	1827.83	1855.08	2009.07	1577.05	1842.27	2010.96	2089.18	2153.53	2014.38	2145.91	2042.89	1581.04	1817.08	2043.38	2146.22	2198.02	1971	2063.27	2174.6	1810.54
	39.5909	18.1451	915.964	1882.33	1977.77	1912.81	1858.43	1947.14	1627.07	692.731	1906.92	2058.89	1945.99	1805.37	1891.61	1934.16	1758.82	1782.61	1882.91	1901.62	2381.02	1841.8	1818.49	2115.49	1784.31	1838.18	1866.89	2085.45	2159.63	1828.66	1861.59	2015.37	1719.76	1840.21	2008.89	2088.84	2156.96	2013.54	2153.02	2047.06	1690.05	1818.06	2041.14	2145.46	2207.17	1973.43	2068.56	2180.64	1946.66
Amplification data replicate 3	Well/Cycles	wo input parS1	wo input parS10	wo inputcg2088	wo input cg1046	wo output parS1	wo output parS10	wo outputcg2088	wo output cg1046	ParB input parS1	ParB input parS10	ParB input cg2088	ParB input cg1046	ParB output parS1	ParB output parS10	ParB output cg2088	ParB output cg1046	ParB input parS1	ParB input parS10	ParB input cg2088	ParB input cg1046	ParB output parS1	ParB output parS10	ParB output cg2088	ParB output cg1046	ParB 2-10 input parS1	ParB 2-10 input parS10	ParB 2-10 input cg2088	ParB 2-10 input cg1046	ParB 2-10 output parS1	ParB 2-10 output parS10	ParB 2-10 output cg2088	ParB 2-10 output cg1046	ParB 2-10 input parS1	ParB 2-10 input parS10	ParB 2-10 input cg2088	ParB 2-10 input cg1046	ParB 2-10 output parS1	ParB 2-10 output parS10	ParB 2-10 output cg2088	ParB 2-10 output cg1046	ParB 1-10 input parS1	ParB 1-10 input parS10	ParB 1-10 input cg2088	ParB 1-10 input cg1046	ParB 1-10 output parS1	ParB 1-10 output parS10	ParB 1-10 output cg2088	ParB 1-10 output cg1046
	0.590909	-2.1924	-2.52217	-1.37863	-1.87504	-2.85308	-1.12863	-1.69828	-4.86336	0.314887	0.0653402	0.393762	-0.168229	0.871893	1.3346	0.321836	0.0843994	-0.266662	1.2127	1.23934	-0.15735	0.424649	1.07008	1.29038	1.6574	0.33986	1.48279	0.762053	1.86221	0.135328	1.20337	1.44902	1.57069	0.120408	-0.0603191	-0.281109	2.07052	-8.19427	1.76021	2.54694	3.00034	0.422732	-0.176409	0.730586	1.84017	1.96207	1.32328	1.85103	0.950918
	1.59091	-0.563691	-1.97001	-0.575402	-1.11067	-1.39516	-0.0670736	-1.98309	-2.0431	0.00130038	0.300689	-0.476635	-0.358035	0.126652	-2.28544	-0.356837	-0.0145983	0.0845653	-0.0284887	-0.0947762	-0.0777657	-0.0274256	0.443919	0.497223	0.300643	-0.287705	0.0643261	0.121729	0.683286	-0.34072	0.572381	0.399133	0.421458	-0.0773966	-0.527238	0.103881	0.0212533	1.05241	0.283146	0.0799029	2.49973	0.0956056	-0.277734	-0.163672	-0.183568	0.534366	0.037848	-0.278379	0.734542
	2.59091	0.255378	0.71494	-0.0895454	-0.572304	-1.41344	0.392933	-0.825045	-1.56087	-0.33731	-1.19556	0.832817	0.114248	-0.345186	-0.328571	-0.480141	0.231734	-0.286344	-0.190671	0.0236536	0.202707	0.137295	-0.958883	-0.129304	-0.0105625	0.33261	0.387235	-0.121721	-0.0558155	0.66236	-0.00321823	-0.0979803	0.148101	-0.525119	-0.589352	-0.182789	0.287538	-0.796511	0.292029	0.0597675	0.895817	-0.103261	-0.475836	0.54798	0.221656	-0.383344	0.474101	0.248643	0.225698
	3.59091	-0.384227	0.667425	0.75827	1.53874	-0.329559	-0.0511134	0.241074	-0.20947	0.0793161	-1.02345	0.0517791	-0.117364	0.1665	0.566083	-0.569713	-0.027613	0.362269	0.143572	0.156738	-0.103815	-0.232409	-0.270202	0.0851323	0.0966256	0.0192634	-0.296008	-0.506711	-0.504716	-0.272672	-0.205579	0.0346457	-0.017805	-0.37612	-0.263383	0.371893	0.207857	-0.252477	0.792301	0.632001	-0.147303	0.169992	-0.411625	-0.0935241	0.240765	-0.160413	0.379818	0.901478	0.244089
	4.59091	1.34362	0.586193	-0.68435	0.493117	1.14736	0.283912	-0.250701	0.324063	0.235934	-1.35267	0.941839	-0.15049	-0.235314	2.25539	1.2589	0.202465	0.111535	-0.197904	-0.355043	0.0333796	-0.388805	0.629024	0.452965	-0.166736	-0.100155	0.484695	0.167876	-0.149664	0.0274299	-0.329286	-0.351869	0.376009	-0.452331	-1.10842	-0.28448	-0.320813	0.160988	-0.0398208	-0.183115	-0.206048	0.169011	-1.15109	-0.590127	-0.2523	0.182457	-1.35238	0.0963318	0.325628
	5.59091	-0.356867	1.1294	-0.278664	0.335166	0.520679	-0.301254	0.179261	0.0803727	-0.173985	-0.760515	0.0870442	-0.18039	-0.127325	1.46941	0.149846	-0.268435	0.0453216	0.0976125	-0.0134672	-0.287672	0.783956	0.608299	-0.565044	0.0519906	-0.3008	0.0390807	0.466957	0.118309	0.0153762	-0.437486	0.199302	0.997578	-0.716386	-1.35287	-0.345853	0.344472	-0.761185	-0.30853	0.178575	0.72026	0.212763	-0.812062	0.00614931	0.436475	-0.19176	0.292004	-0.440886	-0.841009
	6.59091	0.420332	0.0767779	0.306349	-0.602074	-0.263922	-0.271722	1.76506	0.855485	0.00382838	-0.319698	0.65068	0.19811	1.03326	-0.0222294	0.590905	0.143676	1.02678	0.393852	0.0545744	-0.547522	-0.221153	0.145832	-0.165946	0.155785	0.157472	0.514375	0.441936	-0.138764	-0.0139591	0.235701	-0.572856	-0.316763	-0.58615	-0.828693	0.659428	0.189237	0.0948719	0.00803868	0.537633	-0.808563	-0.17986	-0.680898	0.256005	-0.232606	0.619428	-0.377329	0.173153	0.336674
	7.59091	-1.00587	-0.410024	-0.21667	-2.98171	0.268056	-0.0308236	1.19648	-0.875715	-0.29809	-0.699702	0.768959	-0.441655	-0.634722	0.0676339	0.405309	0.270063	0.93459	0.263014	0.710472	0.555863	-0.0820557	-0.340407	-0.616894	0.555814	1.10223	-0.0982081	-0.581573	0.361596	-0.0185828	0.12759	-0.221542	-0.348195	-0.0718457	-0.464179	-0.238918	-0.285279	0.571597	0.450593	-0.873622	-1.64651	0.154503	-0.650944	1.02059	-0.0074308	-0.552846	0.417078	0.572063	-0.25877
	8.59091	0.2746	-0.392248	-0.191956	-0.141728	0.871135	-0.982362	0.452051	0.713678	-0.737561	0.0972206	1.23623	0.055521	0.385463	-0.614584	0.093549	-0.901779	1.18983	0.879252	0.816377	-0.573056	0.441608	-0.227811	0.607388	-0.753707	0.915056	0.676537	0.812372	0.791375	0.241623	0.28774	0.324038	0.658773	0.28989	-0.320328	0.187042	1.17267	0.288216	-0.683293	-0.451378	-0.764566	0.486187	-0.257679	0.915234	0.810528	0.344502	0.356999	-0.402495	-0.260177
	9.59091	0.306594	-0.601524	-1.83369	0.37925	1.92401	1.19603	1.08637	1.06976	-0.393339	0.554165	2.43832	0.836376	0.982453	-1.23804	-0.640845	-0.182653	2.10786	1.66375	0.999755	-0.726334	0.262371	0.124926	1.07422	0.557677	1.9311	1.61756	1.24885	0.479395	0.699702	0.0978047	-0.0343807	-0.238463	1.13075	0.341077	1.31528	1.35518	0.0621124	-0.148172	-0.363916	-0.139684	1.43839	1.1352	1.92267	1.08081	-0.507702	0.200796	-0.833922	-0.1299
	10.5909	0.492763	1.42178	-1.36729	2.09629	0.688208	0.457974	-0.766228	0.881813	0.633948	2.16466	3.47236	-0.716895	1.67299	-0.318257	-0.387262	-0.0558355	3.77766	3.74255	2.88302	-0.33102	0.787911	0.21808	-0.224873	-0.47019	2.72949	3.22293	2.43895	1.15763	1.01823	-0.246861	0.494883	-0.534296	1.80619	1.32174	2.12173	1.81098	0.58306	-0.705489	0.240522	0.323058	2.54492	2.60256	3.23244	1.59591	-0.624956	-0.111507	-0.94067	-0.0525989
	11.5909	0.784572	3.65757	0.422071	-1.58805	0.937832	-0.492885	-0.183979	-0.193359	2.79823	5.77925	6.26828	1.02841	2.93452	-0.682024	0.567546	0.278385	6.25248	7.21443	5.9062	0.185703	1.72446	0.715126	-0.339724	-0.582787	5.35866	6.19909	5.78176	1.61434	2.8224	-0.424633	0.202502	0.040796	4.64522	4.7796	5.32162	2.7169	1.57133	-0.300544	-0.51413	-0.767072	5.25871	5.30956	6.11133	2.6474	0.334672	-0.459919	-0.0326242	0.0120718
	12.5909	2.98435	6.28374	4.68712	0.468434	-0.278172	-0.141532	-0.170932	1.26975	7.43752	12.0003	12.1856	1.44994	4.7778	0.151889	-0.400761	-0.49635	11.0552	14.1366	10.9045	2.16836	3.23331	2.90987	-0.732852	-0.397693	10.2231	12.1822	10.8987	3.35838	5.39672	0.494569	-0.0269612	-0.481496	9.2219	11.3893	11.2864	3.85043	4.75292	-0.14185	0.838096	-0.437762	10.5175	12.3443	12.0588	4.42519	0.53761	0.483907	0.269119	0.0951421
	13.5909	7.4297	12.4949	8.90224	2.4016	0.586075	-0.150834	-0.0857569	0.699595	16.1284	24.7751	23.4578	3.54118	6.7292	2.68186	-0.353413	-0.411677	21.5544	27.4111	19.9987	3.91603	5.84804	4.64984	-1.10459	0.212659	19.7281	23.6191	20.8881	5.74787	9.66161	0.0923678	-0.259403	-0.288041	17.8077	22.4819	21.7763	6.30058	10.0134	0.59733	-0.202352	-0.98225	20.454	26.3321	23.4017	6.1404	-0.0560907	-0.193503	1.13039	0.0789414
	14.5909	15.2027	26.3566	21.4252	1.89829	-0.296699	-0.0232929	0.266024	0.153003	32.7548	48.8876	46.1595	6.39781	12.8878	6.47622	0.24261	0.169166	41.5689	52.4073	40.0146	7.91487	12.1061	8.86109	0.436088	-0.0324021	37.6527	45.7911	41.7744	9.29958	20.8879	0.654819	-0.0887221	-0.81471	35.7293	46.1417	43.1101	9.22316	21.3621	-0.0195052	-0.673006	-0.49793	40.3882	51.7212	46.065	9.81247	0.47658	0.0566334	0.0226799	-0.389735
	15.5909	25.6489	52.3049	46.3233	3.87686	0.391393	-0.308105	-0.119418	0.711345	63.6288	94.8565	87.9166	12.6796	23.2499	16.1954	-0.195245	-0.22187	78.9885	99.9766	76.4451	14.0227	23.2474	18.4414	0.0321556	-0.830516	71.3164	88.3085	81.2435	14.6247	39.642	0.11555	0.182166	-0.558898	67.4359	89.4256	85.398	15.2489	41.8506	0.723556	0.168567	-0.196917	75.5151	100.07	89.9426	16.5176	-0.11237	0.361975	0.518679	0.142085
	16.5909	48.2051	96.19	92.6541	12.9464	-2.1037	-0.707377	-0.924652	-0.862217	116.511	201.564	187.808	21.5994	44.4135	36.8374	1.92831	-0.917479	164.537	209.879	165.259	25.0354	44.6566	36.3062	1.41423	-0.208979	149.226	186.993	176.407	23.7847	75.9341	0.0530092	0.390909	-0.727139	142.497	191.153	185.957	24.886	81.3882	0.18539	0.905148	-0.768355	159.397	211.874	191.854	25.8002	1.81598	0.645204	-0.392015	-0.0137452
	17.5909	77.1282	186.276	200.813	20.8947	0.0094162	0.335218	-0.521744	-0.692008	218.585	354.198	338.853	36.9633	83.3935	73.9092	0.333664	-0.109968	289.722	367.885	299.445	43.9195	83.4204	71.2618	-0.412799	-0.139748	264.229	330.705	320.195	39.7159	157.838	0.940481	1.05323	0.565622	253.151	339.873	339.471	40.6534	171.355	1.76035	1.1835	-0.404997	282.193	373.105	345.74	44.069	1.79197	0.873488	1.36987	-0.464483
	18.5909	121.701	301.858	361.371	43.2629	-0.710644	0.536161	0.712499	-0.952929	341.006	575.442	572.497	63.7706	173.157	162.023	2.13754	-0.0320587	475.689	598.108	508.76	76.1834	174.214	152.961	1.74549	0.0466886	438.393	544.166	546.431	67.4742	279.704	1.6328	1.5926	0.558029	420.362	561.561	581.837	68.179	303.25	1.43625	1.97495	1.42002	467.844	608.558	585.523	72.1661	3.01435	2.88467	2.53977	-0.223836
	19.5909	172.055	447.881	599.719	76.4557	0.261635	2.17051	2.00308	-0.191488	487.289	845.385	880.249	106.916	304.798	295.692	1.00197	0.280834	714.417	879.556	785.888	140.079	307.24	276.944	3.26175	-0.0979097	665.023	811.162	848.516	120.341	462.172	3.32385	3.06055	0.174732	637.538	841.495	906.161	120.503	500.318	2.86773	2.46001	0.739068	709.86	898.696	899.434	129.456	3.81404	3.87751	4.56432	-0.277877
	20.5909	227.3	608.61	894.714	136.503	1.03024	3.96364	2.85741	-1.75047	643.028	1120.52	1210.82	191.299	495.51	497.771	3.8373	0.313888	970.726	1167.2	1088.5	231.399	498.821	464.01	4.88978	0.563865	911.662	1087.97	1180.27	196.474	693.125	6.29899	5.29104	0.22479	874.49	1136.93	1262.02	195.895	749.932	6.69968	6.41062	0.287897	972.122	1195.12	1237.75	211.558	8.53641	7.98927	8.52035	0.475489
	21.5909	284.029	770.593	1200.07	225.085	1.48788	6.35476	6.14206	-0.879127	795.219	1362.36	1511.22	308.082	735.504	761.096	7.63047	0.369683	1213.24	1420.05	1367.81	371.583	740.06	707.727	9.705	0.572918	1142.65	1333.7	1487.32	313.249	943.195	12.1261	9.85154	0.844513	1097.8	1406.23	1590.09	313.15	1020.3	13.012	11.3893	1.41092	1218.66	1457.06	1542.76	337.069	13.9614	14.6284	14.3237	0.968176
	22.5909	335.958	923.38	1469.79	363.918	6.80863	14.1913	11.5806	0.651292	934.233	1556.08	1747.7	477.545	993.925	1051.31	13.0602	0.875437	1414.48	1622.09	1593.78	572.72	1000.01	976.707	15.8593	1.68518	1331.21	1528.7	1734.57	481.716	1177.87	21.3177	18.49	1.77721	1282.89	1626.52	1852.05	485.984	1272.53	22.6686	20.295	2.60208	1421.1	1662.4	1782.4	519.669	27.0052	27.722	28.7198	1.88058
	23.5909	379.135	1059.15	1680.73	555.31	14.7402	28.5694	24.9517	-0.0743241	1051.69	1705.04	1922.66	699.849	1231.11	1322.85	26.5004	1.5097	1567.09	1774.82	1760.94	828.367	1238.47	1229.61	31.2634	2.46658	1471.22	1675.23	1916.41	696.74	1368.66	41.8689	36.4182	1.31178	1422.65	1794.19	2043.34	718.415	1477.43	44.4062	39.9716	2.7556	1572.04	1817.54	1957.76	759.409	51.5032	53.7418	55.7225	2.72946
	24.5909	410.409	1175.06	1836.27	791.905	29.7679	57.2582	46.6969	0.791428	1145.85	1814.59	2043.7	956.732	1426.47	1550.82	49.2948	2.03873	1673.78	1886.86	1878.75	1114.15	1434.53	1442.2	59.056	2.56	1566.07	1782.16	2044.05	939.437	1509.58	77.4863	69.0736	2.34578	1519.26	1918.32	2176.89	994.757	1628.57	84.8379	75.891	3.22079	1674.1	1929.6	2080.83	1039.92	92.4742	100.874	107.077	3.8283
	25.5909	429.363	1267.43	1941.57	1041.07	59.6863	107.989	91.2559	2.94141	1214.51	1890.04	2119.34	1209.16	1565.71	1723.29	94.7935	3.43821	1738.95	1963.43	1952.02	1384.86	1573.64	1601.88	113.352	4.39929	1623.2	1855.37	2125.48	1171.41	1599.91	165.596	147.846	3.27629	1577.66	2002.29	2258.57	1274.19	1727.24	181.52	161.429	5.57776	1734.21	2007.12	2157.9	1316.23	191.259	210.547	226.07	7.42189
	26.5909	436.769	1343.21	2013.2	1275.81	114.155	224.036	195.527	3.81924	1264.97	1942.49	2165.23	1433.68	1664.8	1855.2	200.772	5.60567	1780.64	2019.25	1999.24	1625.59	1672.75	1723.85	238.228	7.10119	1656.78	1907.94	2177.41	1374.34	1658.6	298.335	272.192	6.17288	1612.48	2065.57	2310.42	1525.95	1790.51	328.983	295.502	7.62678	1771.41	2060.84	2204.83	1561.5	333.663	372.949	404.802	10.9406
	27.5909	435.448	1400.39	2054.9	1471.82	234.263	388.199	349.408	7.13279	1296.38	1977.43	2190.35	1614.81	1723.07	1948.88	357.897	8.12793	1802.92	2055.29	2023.83	1820.09	1730.86	1808.77	419.809	11.5549	1673.15	1940.38	2204.61	1534.2	1690.98	498.242	470.649	9.64749	1629.5	2104.61	2335.02	1729.29	1824.65	552.594	506.257	11.911	1789.61	2094.34	2226.86	1756.54	532.859	608.633	672.522	18.468
	28.5909	429.291	1446.17	2079.59	1634.6	401.954	619.707	580.038	13.2884	1314.01	2000.58	2205.9	1763.27	1760.32	2015.74	593.3	13.9754	1815.82	2080.16	2039.74	1983.39	1767.19	1872.41	687.832	18.1816	1683.87	1962.95	2220.67	1665.19	1711.42	763.419	751.197	15.5416	1640.94	2134.4	2352.08	1893.8	1845.38	854.786	799.547	18.3566	1799.2	2116.27	2241.43	1916.19	782.119	905.819	1015.78	30.4327
	29.5909	419.578	1478.64	2092	1759.91	628.702	893.243	866.047	20.6236	1318.26	2013.03	2214.8	1876.91	1777.7	2059.96	886.268	23.4943	1823.71	2093.12	2048	2106.22	1784.65	1913.67	1014.97	31.9512	1688.7	1974.16	2231.39	1765.47	1722.49	1052.82	1072.42	27.7334	1647.78	2149.87	2360.06	2019.11	1856.28	1186.42	1130.1	30.4311	1803.74	2129.14	2248.85	2037.65	1039.78	1213.17	1373.89	51.8762
	30.5909	406.985	1501.61	2101.29	1861.93	895.466	1170.24	1164.04	34.9316	1313.03	2021.05	2220.65	1964.29	1790.35	2088.25	1193.18	40.0548	1828.03	2102.73	2055.28	2203.02	1797.03	1943.67	1351.97	54.4029	1694.59	1982.69	2239.39	1844.79	1730.65	1327.56	1386.64	46.2993	1654.18	2161.58	2368.13	2116.71	1864.23	1503.62	1449.05	49.1615	1808.3	2138.12	2255.74	2133.54	1278.41	1492.72	1693.6	87.2368
	31.5909	390.164	1514.96	2108.35	1936.7	1158.76	1411.79	1424.49	61.3499	1300.16	2025.43	2224.56	2028.07	1797.99	2108.36	1461.32	68.3033	1831.78	2107.94	2059.69	2273.24	1804.63	1963.19	1641.76	93.9036	1696.08	1984.72	2243.74	1902.04	1735.11	1551.73	1644.54	79.3988	1658.25	2165.84	2373.07	2189.23	1867.72	1759.28	1706.99	82.3306	1812.39	2143.96	2260.14	2201.74	1469.91	1713.73	1937.02	162.43
	32.5909	371.065	1521.03	2114.24	1994.99	1387.15	1605.84	1626.44	106.313	1281.99	2029.73	2226.89	2075.99	1804.81	2120.09	1669.06	126.977	1834.83	2110.92	2063.31	2328.33	1810.67	1975.23	1863.21	176.051	1698.82	1987.13	2246.86	1946.01	1738.89	1721.27	1837.35	148.93	1660.01	2168.91	2375.7	2243.72	1869.97	1951.62	1897.55	149.236	1814.94	2147.43	2263.8	2253.59	1611.18	1879.65	2109.91	271.964
	33.5909	348.968	1517.96	2118.18	2035.02	1562.92	1750.42	1770.57	196.325	1259.92	2031.43	2229.2	2111.35	1807.95	2127.99	1816.28	213.401	1837.74	2111.24	2063.81	2369.64	1814.68	1982.12	2019.54	295.147	1698.8	1987.45	2247.43	1977.64	1742.09	1842.62	1969.75	251.319	1661.32	2168.95	2377.41	2283.48	1871.81	2086.73	2026.91	246.621	1815.98	2147.62	2267.31	2290.82	1706.02	1996.15	2223.52	440.638
	34.5909	325.618	1509.05	2122.46	2066.15	1688.12	1856.78	1868.38	325.547	1236.8	2032.73	2229.59	2138.67	1811.6	2132.17	1916.78	349.17	1840.05	2111.36	2065.32	2402	1818.61	1986.74	2126.23	477.021	1700.63	1989.16	2248.62	2003.57	1744.88	1928.85	2056.97	411.104	1662.33	2170.11	2378.16	2312.47	1873.77	2182.2	2111.19	397.318	1816.27	2147.32	2267.1	2320.31	1765.48	2077.83	2297.12	682.173
	35.5909	303.455	1496.83	2126.39	2092.54	1772.87	1934.31	1932.95	517.455	1212.84	2033.45	2231.7	2161.06	1815.59	2135.96	1982.83	547.803	1843.13	2113.14	2066.51	2427.89	1823.5	1991.19	2197.17	723.595	1701.73	1989.42	2248.94	2023.46	1748.47	1992.42	2114.04	637.739	1663.39	2171.49	2380.88	2334.58	1877.13	2251.47	2165.05	612.148	1818.14	2148.4	2267.67	2345.16	1803.51	2136.52	2343.54	980.333
	36.5909	279.893	1481.82	2128.98	2114.87	1823.69	1987.94	1971.2	766.104	1188.54	2033.37	2232.21	2179.33	1819.63	2138.07	2022.4	797.07	1845.45	2114.66	2067.95	2448.19	1827.9	1994.74	2238.5	1002.5	1703.68	1988.69	2250.4	2039.44	1750.9	2035.04	2147.24	907.676	1665.25	2172.55	2382.21	2351.65	1879.29	2298.19	2195.8	876.692	1820.31	2149.04	2268.91	2363.85	1824.8	2176	2370.45	1285.18
	37.5909	256.863	1464.04	2130.08	2133.08	1852.73	2026.44	1993.65	1042.77	1162.37	2034.1	2234.22	2192.67	1822.98	2140.15	2046.03	1068.92	1848.78	2115.67	2069.52	2465.72	1832.2	1997.94	2262.62	1274.64	1705.1	1987.17	2252.08	2050.41	1754.58	2064.11	2168.47	1183.43	1667.64	2173.36	2383.4	2366.11	1882.55	2330.45	2215.17	1159.27	1822.61	2150.32	2272.21	2378.81	1838.43	2204.73	2385.49	1558.36
	38.5909	231.744	1439.93	2130.72	2142.61	1867.26	2048.96	2004.99	1301.33	1134.73	2033.09	2232.85	2201.53	1824.93	2140.94	2057.7	1316.34	1850.19	2115.84	2070.68	2477.69	1835.68	1998.86	2273.79	1501.96	1706.88	1985.91	2252	2057.86	1755.93	2080.4	2179.19	1418.57	1670.2	2173.14	2383.27	2376.27	1883.92	2346.98	2225.38	1413.64	1822.97	2150.08	2272.29	2386.68	1845.45	2219.81	2392.93	1772.33
	39.5909	207.67	1412.81	2130.99	2146.61	1878.13	2065.1	2012.64	1532.46	1105.95	2031.82	2231.29	2208.28	1826.35	2142.64	2064.81	1533.92	1852.67	2116.27	2072.7	2486.62	1839.69	1997.97	2281.3	1695.98	1708.4	1985.03	2251.5	2064.51	1756.67	2092.12	2187.57	1615.96	1670.61	2173.82	2382.59	2383.14	1885.59	2356.58	2233.63	1635.04	1823.02	2151.09	2268.61	2391.61	1851.61	2229.22	2397.83	1952.23
[truncated: 16 more columns]

## Sheet: Figure 2H
Figure 2H		Strain	N - MainClusters	N - Cells
		wt	114	61
		par2_10mut	145	80
		LEFT PLOT			RIGHT PLOT
		Strain	Events/Cluster		Strain	Subclusters/Cluster
		wt	172		wt	2
		wt	166		wt	1
		wt	147		wt	3
		wt	43		wt	1
		wt	85		wt	1
		wt	207		wt	2
		wt	118		wt	2
		wt	24		wt	0
		wt	107		wt	3
		wt	176		wt	2
		wt	147		wt	1
		wt	75		wt	1
		wt	180		wt	1
		wt	54		wt	1
		wt	83		wt	1
		wt	44		wt	1
		wt	59		wt	1
		wt	45		wt	1
		wt	198		wt	3
		wt	298		wt	1
		wt	62		wt	2
		wt	124		wt	2
		wt	78		wt	2
		wt	3		wt	0
		wt	94		wt	2
		wt	79		wt	1
		wt	200		wt	4
		wt	76		wt	1
		wt	137		wt	2
		wt	50		wt	1
		wt	203		wt	2
		wt	44		wt	1
		wt	59		wt	1
		wt	75		wt	1
		wt	50		wt	1
		wt	61		wt	1
		wt	76		wt	2
		wt	49		wt	1
		wt	41		wt	1
		wt	31		wt	1
		wt	91		wt	1
		wt	125		wt	1
		wt	61		wt	1
		wt	101		wt	1
		wt	42		wt	1
		wt	42		wt	1
		wt	45		wt	1
		wt	120		wt	1
		wt	119		wt	2
		wt	15		wt	0
		wt	45		wt	1
		wt	22		wt	1
		wt	47		wt	1
		wt	2		wt	0
		wt	55		wt	1
		wt	18		wt	0
		wt	60		wt	1
		wt	37		wt	1
		wt	30		wt	1
		wt	26		wt	1
		wt	23		wt	0
		wt	6		wt	0
		wt	24		wt	1
		wt	52		wt	1
		wt	46		wt	1
		wt	40		wt	1
		wt	81		wt	2
		wt	418		wt	1
		wt	71		wt	1
		wt	159		wt	2
		wt	56		wt	1
		wt	266		wt	3
		wt	125		wt	2
		wt	171		wt	1
		wt	186		wt	2
		wt	219		wt	1
		wt	56		wt	0
		wt	71		wt	1
		wt	60		wt	1
		wt	67		wt	2
		wt	205		wt	1
		wt	279		wt	1
		wt	32		wt	1
		wt	97		wt	2
		wt	79		wt	1
		wt	111		wt	1
		wt	27		wt	0
		wt	62		wt	1
		wt	66		wt	1
		wt	53		wt	1
		wt	79		wt	1
		wt	61		wt	1
		wt	108		wt	2
		wt	13		wt	0
		wt	84		wt	1
		wt	26		wt	1
		wt	39		wt	1
		wt	16		wt	0
		wt	37		wt	1
		wt	25		wt	0
		wt	34		wt	1
		wt	111		wt	1
		wt	26		wt	1
		wt	86		wt	2
		wt	33		wt	1
		wt	75		wt	1
		wt	25		wt	1
		wt	40		wt	0
		wt	32		wt	1
		wt	18		wt	0
		wt	23		wt	0
		wt	22		wt	0
		wt	70		wt	1
		wt	21		wt	1
		par2_10mut	24		par2_10mut	1
		par2_10mut	122		par2_10mut	1
		par2_10mut	44		par2_10mut	1
		par2_10mut	76		par2_10mut	1
		par2_10mut	14		par2_10mut	0
		par2_10mut	23		par2_10mut	1
		par2_10mut	57		par2_10mut	2
		par2_10mut	34		par2_10mut	0
		par2_10mut	28		par2_10mut	0
		par2_10mut	35		par2_10mut	1
		par2_10mut	134		par2_10mut	1
		par2_10mut	42		par2_10mut	1
		par2_10mut	70		par2_10mut	2
		par2_10mut	19		par2_10mut	0
		par2_10mut	32		par2_10mut	1
		par2_10mut	28		par2_10mut	1
		par2_10mut	25		par2_10mut	1
		par2_10mut	13		par2_10mut	0
		par2_10mut	18		par2_10mut	0
		par2_10mut	27		par2_10mut	1
		par2_10mut	36		par2_10mut	1
		par2_10mut	28		par2_10mut	1
		par2_10mut	22		par2_10mut	0
		par2_10mut	24		par2_10mut	0
		par2_10mut	18		par2_10mut	0
		par2_10mut	14		par2_10mut	0
		par2_10mut	45		par2_10mut	2
		par2_10mut	80		par2_10mut	1
		par2_10mut	46		par2_10mut	1
		par2_10mut	24		par2_10mut	1
		par2_10mut	46		par2_10mut	1
		par2_10mut	45		par2_10mut	1
		par2_10mut	122		par2_10mut	2
		par2_10mut	75		par2_10mut	1
		par2_10mut	48		par2_10mut	1
		par2_10mut	30		par2_10mut	1
		par2_10mut	23		par2_10mut	1
		par2_10mut	28		par2_10mut	0
		par2_10mut	30		par2_10mut	1
		par2_10mut	33		par2_10mut	1
		par2_10mut	20		par2_10mut	1
		par2_10mut	76		par2_10mut	1
		par2_10mut	48		par2_10mut	1
		par2_10mut	61		par2_10mut	1
		par2_10mut	25		par2_10mut	1
		par2_10mut	90		par2_10mut	1
		par2_10mut	26		par2_10mut	1
		par2_10mut	30		par2_10mut	0
		par2_10mut	58		par2_10mut	1
		par2_10mut	35		par2_10mut	1
		par2_10mut	25		par2_10mut	1
		par2_10mut	39		par2_10mut	1
		par2_10mut	86		par2_10mut	1
		par2_10mut	9		par2_10mut	0
		par2_10mut	20		par2_10mut	1
		par2_10mut	71		par2_10mut	1
		par2_10mut	41		par2_10mut	1
		par2_10mut	16		par2_10mut	0
		par2_10mut	18		par2_10mut	0
		par2_10mut	45		par2_10mut	1
		par2_10mut	35		par2_10mut	1
		par2_10mut	32		par2_10mut	1
		par2_10mut	20		par2_10mut	0
		par2_10mut	18		par2_10mut	0
		par2_10mut	20		par2_10mut	0
		par2_10mut	36		par2_10mut	1
		par2_10mut	55		par2_10mut	1
		par2_10mut	66		par2_10mut	1
		par2_10mut	44		par2_10mut	1
		par2_10mut	15		par2_10mut	0
		par2_10mut	15		par2_10mut	0
		par2_10mut	28		par2_10mut	1
		par2_10mut	25		par2_10mut	0
		par2_10mut	118		par2_10mut	1
		par2_10mut	171		par2_10mut	2
		par2_10mut	94		par2_10mut	2
		par2_10mut	94		par2_10mut	2
		par2_10mut	25		par2_10mut	1
		par2_10mut	28		par2_10mut	1
		par2_10mut	112		par2_10mut	2
		par2_10mut	35		par2_10mut	1
		par2_10mut	89		par2_10mut	2
		par2_10mut	26		par2_10mut	1
		par2_10mut	103		par2_10mut	2
		par2_10mut	33		par2_10mut	0
		par2_10mut	81		par2_10mut	2
		par2_10mut	108		par2_10mut	2
		par2_10mut	113		par2_10mut	1
		par2_10mut	45		par2_10mut	1
		par2_10mut	64		par2_10mut	1
		par2_10mut	142		par2_10mut	1
		par2_10mut	18		par2_10mut	0
		par2_10mut	71		par2_10mut	1
		par2_10mut	124		par2_10mut	1
		par2_10mut	91		par2_10mut	1
		par2_10mut	65		par2_10mut	2
		par2_10mut	25		par2_10mut	1
		par2_10mut	91		par2_10mut	1
		par2_10mut	28		par2_10mut	1
		par2_10mut	141		par2_10mut	1
		par2_10mut	56		par2_10mut	1
		par2_10mut	23		par2_10mut	0
		par2_10mut	25		par2_10mut	1
		par2_10mut	125		par2_10mut	3
		par2_10mut	105		par2_10mut	1
		par2_10mut	18		par2_10mut	0
		par2_10mut	27		par2_10mut	0
		par2_10mut	24		par2_10mut	0
		par2_10mut	18		par2_10mut	0
		par2_10mut	60		par2_10mut	1
		par2_10mut	75		par2_10mut	1
		par2_10mut	10		par2_10mut	0
		par2_10mut	31		par2_10mut	0
		par2_10mut	18		par2_10mut	1
		par2_10mut	36		par2_10mut	1
		par2_10mut	31		par2_10mut	1
		par2_10mut	20		par2_10mut	0
		par2_10mut	47		par2_10mut	1
		par2_10mut	62		par2_10mut	1
		par2_10mut	30		par2_10mut	1
		par2_10mut	25		par2_10mut	0
		par2_10mut	43		par2_10mut	1
		par2_10mut	41		par2_10mut	1
		par2_10mut	60		par2_10mut	1
		par2_10mut	37		par2_10mut	1
		par2_10mut	40		par2_10mut	1
		par2_10mut	36		par2_10mut	1
		par2_10mut	26		par2_10mut	1
		par2_10mut	8		par2_10mut	0
		par2_10mut	48		par2_10mut	1
		par2_10mut	21		par2_10mut	0
		par2_10mut	34		par2_10mut	1
		par2_10mut	35		par2_10mut	1
		par2_10mut	28		par2_10mut	1
		par2_10mut	19		par2_10mut	0
		par2_10mut	22		par2_10mut	0
		par2_10mut	19		par2_10mut	0
		par2_10mut	20		par2_10mut	0
		par2_10mut	35		par2_10mut	0
		par2_10mut	19		par2_10mut	0
		par2_10mut	51		par2_10mut	2
		par2_10mut	25		par2_10mut	1
		par2_10mut	30		par2_10mut	1
		par2_10mut	31		par2_10mut	0
		par2_10mut	14		par2_10mut	0

## Sheet: Figure 3B
Figure 3B
	top	replicate 1
		OD600	1	2	3	4	5	6	7	8	9	10	11	12
		A	0.87	0.7017	0.7445	0.6819	0.6072	0.7161	0.7193	0.6869	0.6555	0.5808	0.6164	0.6326
		B	0.7555	0.7242	0.6879	0.6478	0.6735	0.7864	0.6986	0.626	0.618	0.6087	0.6176	0.6659
		C	0.6354	0.6674	0.6982	0.6927	0.6373	0.6719	0.6577	0.6366	0.6157	0.7079	0.6423	0.6737
		D	0.5081	0.6282	0.5094	0.5769	0.6009	0.6502	0.6991	0.6834	0.6011	0.7595	0.6458	0.7571
		E	0.6818	0.646	0.6545	0.6665	0.9129	0.7773	0.6612	0.7039	0.9281	0.6097	0.6296	0.4007
		F	0.6616	0.7051	0.6389	0.6523	0.9505	0.7415	0.6341	0.6655	0.7732	0.7613	0.6693	0.5616
		G	0.6937	0.7134	0.6672	0.6985	0.903	0.6982	0.6699	0.6661	0.6315	0.6153	0.637	0.6202
		H	0.6627	0.6786	0.6378	0.9116	0.7635	0.6842	0.6971	0.6945	0.6523	0.6833	0.615	0.0897
		OD420	1	2	3	4	5	6	7	8	9	10	11	12
		A	2.8254	0.3854	0.1505	0.1686	0.3665	0.2754	0.4677	0.2741	0.1441	0.1388	0.4346	0.1755
		B	0.3248	0.2109	0.1628	0.2249	0.2505	1.9347	0.6578	0.5454	0.1614	1.0163	0.4807	0.1823
		C	0.2685	0.1587	0.1439	0.1973	0.2326	0.1751	0.5502	0.622	0.1521	1.0577	1.1199	1.1709
		D	0.1984	0.1345	0.1379	0.2081	0.3364	0.3254	3.0856	2.8845	0.1438	1.0841	3.3952	0.4801
		E	2.578	0.1432	0.212	0.1929	3.1999	0.4365	0.1886	0.2962	0.167	0.1628	0.1689	2.8598
		F	0.1528	0.7359	0.1679	0.1642	0.4926	0.3038	0.2345	0.2195	0.152	0.1638	0.1618	3.1099
		G	0.1386	0.1942	0.2076	1.454	0.6356	0.2783	0.1321	0.2095	0.1623	0.1439	0.1336	0.1416
		H	0.6064	0.8927	0.1576	3.1319	0.5341	0.6953	0.291	0.146	0.1623	0.1542	0.2367	0.1151
		legend	1	2	3	4	5	6	7	8	9	10	11	12
		A	pUT18C/pKT25 ParB/ParB	pUT18C/pKT25 ParB/SMC	pUT18C/pKT25 ParB/ScpA	pUT18C/pKT25 ParB/ScpB	pUT18C/pKNT25 ParB/ParB	pUT18C/pKNT25 ParB/SMC	pUT18C/pKNT25 ParB/ScpA	pUT18C/pKNT25 ParB/ScpB	pUT18/pKT25 ParB/ParB	pUT18/pKT25 ParB/SMC	pUT18/pKT25 ParB/ScpA	pUT18/pKT25 ParB/ScpB
		B	pUT18C/pKT25 SMC/ParB	pUT18C/pKT25 SMC/SMC	pUT18C/pKT25 SMC/ScpA	pUT18C/pKT25 SMC/ScpB	pUT18C/pKNT25 SMC/ParB	pUT18C/pKNT25 SMC/SMC	pUT18C/pKNT25 SMC/ScpA	pUT18C/pKNT25 SMC/ScpB	pUT18/pKT25 SMC/ParB	pUT18/pKT25 SMC/SMC	pUT18/pKT25 SMC/ScpA	pUT18/pKT25 SMC/ScpB
		C	pUT18C/pKT25 ScpA/ParB	pUT18C/pKT25 ScpA/SMC	pUT18C/pKT25 ScpA/ScpA	pUT18C/pKT25 ScpA/ScpB	pUT18C/pKNT25 ScpA/ParB	pUT18C/pKNT25 ScpA/SMC	pUT18C/pKNT25 ScpA/ScpA	pUT18C/pKNT25 ScpA/ScpB	pUT18/pKT25 ScpA/ParB	pUT18/pKT25 ScpA/SMC	pUT18/pKT25 ScpA/ScpA	pUT18/pKT25 ScpA/ScpB
		D	pUT18C/pKT25 ScpB/ParB	pUT18C/pKT25 ScpB/SMC	pUT18C/pKT25 ScpB/ScpA	pUT18C/pKT25 ScpB/ScpB	pUT18C/pKNT25 ScpB/ParB	pUT18C/pKNT25 ScpB/SMC	pUT18C/pKNT25 ScpB/ScpA	pUT18C/pKNT25 ScpB/ScpB	pUT18/pKT25 ScpB/ParB	pUT18/pKT25 ScpB/SMC	pUT18/pKT25 ScpB/ScpA	pUT18/pKT25 ScpB/ScpB
		E	pUT18/pKNT25 ParB/ParB	pUT18/pKNT25 ParB/SMC	pUT18/pKNT25 ParB/ScpA	pUT18/pKNT25 ParB/ScpB	pUT18C/pKT25 ParBR175A/ParBR175A	pUT18C/pKNT25 ParBR175A/ParBR175A	pUT18/pKT25 ParBR175A/ParBR175A	pUT18/pKNT25 ParBR175A/ParBR175A	pUT18C/pKT25 ParBR175A/SMC	pUT18C/pKT25 ParBR175A/ScpA	pUT18C/pKT25 ParBR175A/ScpB	positive control
		F	pUT18/pKNT25 SMC/ParB	pUT18/pKNT25 SMC/SMC	pUT18/pKNT25 SMC/ScpA	pUT18/pKNT25 SMC/ScpB	pUT18C/pKT25 SMC/ParBR175A	pUT18C/pKNT25 SMC/ParBR175A	pUT18/pKT25 SMC/ParBR175A	pUT18/pKNT25 SMC/ParBR175A	pUT18C/pKNT25 ParBR175A/SMC	pUT18C/pKNT25 ParBR175A/ScpA	pUT18C/pKNT25 ParBR175A/ScpB	positive control
		G	pUT18/pKNT25 ScpA/ParB	pUT18/pKNT25 ScpA/SMC	pUT18/pKNT25 ScpA/ScpA	pUT18/pKNT25 ScpA/ScpB	pUT18C/pKT25 ScpA/ParBR175A	pUT18C/pKNT25 ScpA/ParBR175A	pUT18/pKT25 ScpA/ParBR175A	pUT18/pKNT25 ScpA/ParBR175A	pUT18/pKT25 ParBR175A/SMC	pUT18/pKT25 ParBR175A/ScpA	pUT18/pKT25 ParBR175A/ScpB	negative control
		H	pUT18/pKNT25 ScpB/ParB	pUT18/pKNT25 ScpB/SMC	pUT18/pKNT25 ScpB/ScpA	pUT18/pKNT25 ScpB/ScpB	pUT18C/pKT25 ScpB/ParBR175A	pUT18C/pKNT25 ScpB/ParBR175A	pUT18/pKT25 ScpB/ParBR175A	pUT18/pKNT25 ScpB/ParBR175A	pUT18/pKNT25 ParBR175A/SMC	pUT18/pKNT25 ParBR175A/ScpA	pUT18/pKNT25 ParBR175A/ScpB	negative control
		replicate 2
		OD600	1	2	3	4	5	6	7	8	9	10	11	12
		A	0.8481	0.757	0.7505	0.7523	0.8233	0.6155	0.7121	0.618	0.6599	0.7409	0.7037	0.7244
		B	0.7256	0.8168	0.7102	0.7335	0.7474	0.6349	0.6901	0.6499	0.7114	0.7916	0.7661	0.774
		C	0.7161	0.7536	0.6816	0.7835	0.5891	0.5964	0.7032	0.6011	0.6441	0.6901	0.7146	0.632
		D	0.7127	0.9841	0.7538	0.7972	0.7277	0.679	0.7961	0.6542	0.867	0.7742	0.7103	0.5986
		E	0.5473	0.5879	0.5918	0.7192	0.6442	0.5815	0.6267	0.6866	0.6024	0.5911	0.6181	0.4125
		F	0.6459	0.7154	0.7185	0.6531	0.661	0.639	0.6613	0.644	0.6618	0.6948	0.7432	0.498
		G	0.7039	0.8026	0.7737	0.9626	0.7708	0.6966	0.7043	0.6195	0.638	0.7676	0.8644	0.7194
		H	0.8221	0.7748	0.956	0.7593	0.7112	0.6619	0.8986	0.9475	0.7545	0.7389	0.714	0.7043
		OD420	1	2	3	4	5	6	7	8	9	10	11	12
		A	3.0379	0.2375	0.2279	0.1598	2.9437	0.2004	0.1841	0.1925	0.1891	0.1576	0.1585	0.13
		B	0.3062	0.186	0.1409	0.1512	0.301	0.1931	0.2153	0.1593	0.1492	0.39	0.8788	0.163
		C	0.2047	0.1608	0.1358	0.1891	1.7925	0.1468	0.179	0.6295	0.1497	0.9465	0.9196	1.5683
		D	0.189	2.1719	0.1602	0.2075	0.28	0.182	0.298	0.2409	1.7366	0.1554	2.4526	2.6049
		E	0.1599	0.1475	0.1295	2.0135	0.2114	0.1749	0.1504	0.1923	2.7693	0.156	0.1901	2.3871
		F	0.1403	0.2564	0.1583	0.1578	0.1381	0.6813	0.3593	0.2	0.1965	0.1455	0.2823	3.0727
		G	0.1707	0.2327	0.2418	2.6424	0.1975	0.3836	2.02	2.8002	0.177	0.1791	1.8179	0.1407
		H	0.1985	0.1773	2.1137	3.0127	0.1902	0.2213	2.6949	2.63	0.1564	0.1497	0.1286	0.1543
		legend	1	2	3	4	5	6	7	8	9	10	11	12
		A	pUT18C/pKT25 ParBR175A/ParBR175A	pUT18C/pKNT25 ParBR175A/ParBR175A	pUT18/pKT25 ParBR175A/ParBR175A	pUT18/pKNT25 ParBR175A/ParBR175A	pUT18C/pKT25 ParB/ParB	pUT18C/pKT25 ParB/SMC	pUT18C/pKT25 ParB/ScpA	pUT18C/pKT25 ParB/ScpB	pUT18C/pKNT25 ParB/ParB	pUT18C/pKNT25 ParB/SMC	pUT18C/pKNT25 ParB/ScpA	pUT18C/pKNT25 ParB/ScpB
		B	pUT18C/pKT25 SMC/ParBR175A	pUT18C/pKNT25 SMC/ParBR175A	pUT18/pKT25 SMC/ParBR175A	pUT18/pKNT25 SMC/ParBR175A	pUT18C/pKT25 SMC/ParB	pUT18C/pKT25 SMC/SMC	pUT18C/pKT25 SMC/ScpA	pUT18C/pKT25 SMC/ScpB	pUT18C/pKNT25 SMC/ParB	pUT18C/pKNT25 SMC/SMC	pUT18C/pKNT25 SMC/ScpA	pUT18C/pKNT25 SMC/ScpB
		C	pUT18C/pKT25 ScpA/ParBR175A	pUT18C/pKNT25 ScpA/ParBR175A	pUT18/pKT25 ScpA/ParBR175A	pUT18/pKNT25 ScpA/ParBR175A	pUT18C/pKT25 ScpA/ParB	pUT18C/pKT25 ScpA/SMC	pUT18C/pKT25 ScpA/ScpA	pUT18C/pKT25 ScpA/ScpB	pUT18C/pKNT25 ScpA/ParB	pUT18C/pKNT25 ScpA/SMC	pUT18C/pKNT25 ScpA/ScpA	pUT18C/pKNT25 ScpA/ScpB
		D	pUT18C/pKT25 ScpB/ParBR175A	pUT18C/pKNT25 ScpB/ParBR175A	pUT18/pKT25 ScpB/ParBR175A	pUT18/pKNT25 ScpB/ParBR175A	pUT18C/pKT25 ScpB/ParB	pUT18C/pKT25 ScpB/SMC	pUT18C/pKT25 ScpB/ScpA	pUT18C/pKT25 ScpB/ScpB	pUT18C/pKNT25 ScpB/ParB	pUT18C/pKNT25 ScpB/SMC	pUT18C/pKNT25 ScpB/ScpA	pUT18C/pKNT25 ScpB/ScpB
		E	pUT18/pKT25 ParB/ParB	pUT18/pKT25 ParB/SMC	pUT18/pKT25 ParB/ScpA	pUT18/pKT25 ParB/ScpB	pUT18/pKNT25 ParB/ParB	pUT18/pKNT25 ParB/SMC	pUT18/pKNT25 ParB/ScpA	pUT18/pKNT25 ParB/ScpB	pUT18C/pKT25 ParBR175A/SMC	pUT18C/pKT25 ParBR175A/ScpA	pUT18C/pKT25 ParBR175A/ScpB	positive control
		F	pUT18/pKT25 SMC/ParB	pUT18/pKT25 SMC/SMC	pUT18/pKT25 SMC/ScpA	pUT18/pKT25 SMC/ScpB	pUT18/pKNT25 SMC/ParB	pUT18/pKNT25 SMC/SMC	pUT18/pKNT25 SMC/ScpA	pUT18/pKNT25 SMC/ScpB	pUT18C/pKNT25 ParBR175A/SMC	pUT18C/pKNT25 ParBR175A/ScpA	pUT18C/pKNT25 ParBR175A/ScpB	positive control
		G	pUT18/pKT25 ScpA/ParB	pUT18/pKT25 ScpA/SMC	pUT18/pKT25 ScpA/ScpA	pUT18/pKT25 ScpA/ScpB	pUT18/pKNT25 ScpA/ParB	pUT18/pKNT25 ScpA/SMC	pUT18/pKNT25 ScpA/ScpA	pUT18/pKNT25 ScpA/ScpB	pUT18/pKT25 ParBR175A/SMC	pUT18/pKT25 ParBR175A/ScpA	pUT18/pKT25 ParBR175A/ScpB	negative control
		H	pUT18/pKT25 ScpB/ParB	pUT18/pKT25 ScpB/SMC	pUT18/pKT25 ScpB/ScpA	pUT18/pKT25 ScpB/ScpB	pUT18/pKNT25 ScpB/ParB	pUT18/pKNT25 ScpB/SMC	pUT18/pKNT25 ScpB/ScpA	pUT18/pKNT25 ScpB/ScpB	pUT18/pKNT25 ParBR175A/SMC	pUT18/pKNT25 ParBR175A/ScpA	pUT18/pKNT25 ParBR175A/ScpB	negative control
		replicate 3
		OD600	1	2	3	4	5	6	7	8	9	10	11	12
		A	0.6946	0.6147	0.6288	0.8043	0.7066	0.5513	0.6042	0.6119	0.5958	0.6601	0.6212	0.5922
		B	0.5298	0.5007	0.5547	0.6664	0.5467	0.6473	0.7666	0.5833	0.5573	0.5857	0.5287	0.5223
		C	0.541	0.6648	0.6231	0.6639	0.5457	0.5446	0.6649	0.5591	0.5978	0.5872	0.673	0.7625
		D	0.4743	0.4915	0.4411	0.5582	0.4756	0.4864	0.745	0.5349	0.629	0.4243	0.534	0.5251
		E	0.551	0.6496	0.5377	0.6852	0.4973	0.5468	0.5317	0.5538	0.6357	0.5585	0.6669	0.5528
		F	0.541	0.5792	0.5386	0.6131	0.4844	0.5417	0.6274	0.4767	0.6073	0.583	0.5568	0.5685
		G	0.5759	0.6477	0.6079	1.0069	0.5539	0.6567	0.5798	0.7387	0.6296	0.624	0.6732	0.6029
		H	0.6079	0.6354	0.7772	0.9167	0.5386	0.62	0.6856	0.5757	0.619	0.6255	0.8674	0.8924
		OD420	1	2	3	4	5	6	7	8	9	10	11	12
		A	2.5691	0.1447	0.1418	0.1996	3.2999	0.2236	0.1827	0.1558	0.1285	0.2065	0.1227	0.205
		B	0.1631	0.1465	0.1584	0.236	0.5242	0.2791	2.4805	0.1527	0.1857	0.9375	0.8326	0.257
		C	0.1593	0.1515	0.182	0.2948	0.2535	0.2625	0.2356	0.2154	0.3336	0.1997	1.0568	2.8479
		D	0.1444	0.1435	0.2022	0.177	0.2152	0.2324	1.9562	0.186	0.8885	0.1706	1.9988	2.7011
		E	0.1086	0.1493	0.1476	0.5366	0.1907	0.1945	0.198	0.1487	0.1456	0.1494	0.2087	0.1226
		F	0.1181	0.405	0.1568	0.1769	0.1962	0.8566	0.2265	0.1672	0.1478	0.1645	0.1423	0.1397
		G	0.116	0.1523	0.2429	2.4415	0.162	0.31	0.5283	2.2393	0.1904	0.5713	0.13	0.1551
		H	0.1253	0.1394	2.9072	2.8122	0.2085	0.2551	1.4385	0.4514	0.1404	0.1492	2.1712	3.2803
		legend	1	2	3	4	5	6	7	8	9	10	11	12
		A	pUT18C/pKT25 ParBR175A/ParBR175A	pUT18C/pKT25 ParBR175A/SMC	pUT18C/pKT25 ParBR175A/ScpA	pUT18C/pKT25 ParBR175A/ScpB	pUT18C/pKT25 ParB/ParB	pUT18C/pKT25 ParB/SMC	pUT18C/pKT25 ParB/ScpA	pUT18C/pKT25 ParB/ScpB	pUT18C/pKNT25 ParB/ParB	pUT18C/pKNT25 ParB/SMC	pUT18C/pKNT25 ParB/ScpA	pUT18C/pKNT25 ParB/ScpB
		B	pUT18C/pKNT25 ParBR175A/ParBR175A	pUT18C/pKNT25 ParBR175A/SMC	pUT18C/pKNT25 ParBR175A/ScpA	pUT18C/pKNT25 ParBR175A/ScpB	pUT18C/pKT25 SMC/ParB	pUT18C/pKT25 SMC/SMC	pUT18C/pKT25 SMC/ScpA	pUT18C/pKT25 SMC/ScpB	pUT18C/pKNT25 SMC/ParB	pUT18C/pKNT25 SMC/SMC	pUT18C/pKNT25 SMC/ScpA	pUT18C/pKNT25 SMC/ScpB
		C	pUT18/pKT25 ParBR175A/ParBR175A	pUT18/pKT25 ParBR175A/SMC	pUT18/pKT25 ParBR175A/ScpA	pUT18/pKT25 ParBR175A/ScpB	pUT18C/pKT25 ScpA/ParB	pUT18C/pKT25 ScpA/SMC	pUT18C/pKT25 ScpA/ScpA	pUT18C/pKT25 ScpA/ScpB	pUT18C/pKNT25 ScpA/ParB	pUT18C/pKNT25 ScpA/SMC	pUT18C/pKNT25 ScpA/ScpA	pUT18C/pKNT25 ScpA/ScpB
		D	pUT18/pKNT25 ParBR175A/ParBR175A	pUT18/pKNT25 ParBR175A/SMC	pUT18/pKNT25 ParBR175A/ScpA	pUT18/pKNT25 ParBR175A/ScpB	pUT18C/pKT25 ScpB/ParB	pUT18C/pKT25 ScpB/SMC	pUT18C/pKT25 ScpB/ScpA	pUT18C/pKT25 ScpB/ScpB	pUT18C/pKNT25 ScpB/ParB	pUT18C/pKNT25 ScpB/SMC	pUT18C/pKNT25 ScpB/ScpA	pUT18C/pKNT25 ScpB/ScpB
		E	pUT18/pKT25 ParB/ParB	pUT18/pKT25 ParB/SMC	pUT18/pKT25 ParB/ScpA	pUT18/pKT25 ParB/ScpB	pUT18/pKNT25 ParB/ParB	pUT18/pKNT25 ParB/SMC	pUT18/pKNT25 ParB/ScpA	pUT18/pKNT25 ParB/ScpB	pUT18C/pKT25 SMC/ParBR175A	pUT18C/pKNT25 SMC/ParBR175A	pUT18/pKT25 SMC/ParBR175A	pUT18/pKNT25 SMC/ParBR175A
		F	pUT18/pKT25 SMC/ParB	pUT18/pKT25 SMC/SMC	pUT18/pKT25 SMC/ScpA	pUT18/pKT25 SMC/ScpB	pUT18/pKNT25 SMC/ParB	pUT18/pKNT25 SMC/SMC	pUT18/pKNT25 SMC/ScpA	pUT18/pKNT25 SMC/ScpB	pUT18C/pKT25 ScpA/ParBR175A	pUT18C/pKNT25 ScpA/ParBR175A	pUT18/pKT25 ScpA/ParBR175A	pUT18/pKNT25 ScpA/ParBR175A
		G	pUT18/pKT25 ScpA/ParB	pUT18/pKT25 ScpA/SMC	pUT18/pKT25 ScpA/ScpA	pUT18/pKT25 ScpA/ScpB	pUT18/pKNT25 ScpA/ParB	pUT18/pKNT25 ScpA/SMC	pUT18/pKNT25 ScpA/ScpA	pUT18/pKNT25 ScpA/ScpB	pUT18C/pKT25 ScpB/ParBR175A	pUT18C/pKNT25 ScpB/ParBR175A	pUT18/pKT25 ScpB/ParBR175A	pUT18/pKNT25 ScpB/ParBR175A
		H	pUT18/pKT25 ScpB/ParB	pUT18/pKT25 ScpB/SMC	pUT18/pKT25 ScpB/ScpA	pUT18/pKT25 ScpB/ScpB	pUT18/pKNT25 ScpB/ParB	pUT18/pKNT25 ScpB/SMC	pUT18/pKNT25 ScpB/ScpA	pUT18/pKNT25 ScpB/ScpB	negative control	negative control	positive control	positive control
	below	replicate 1
		OD600	1	2	3	4	5	6	7	8	9	10	11	12
		A	0.2859	0.5869	0.7436	0.6674	0.6841	0.7267	0.6425	0.8313	0.75	0.7396
		B	0.6053	0.6333	0.7126	0.6644	0.6961	0.8396	0.7137	0.837	0.7285	0.6787
		C	0.6275	0.6341	0.5502	0.5785	0.7086	0.6965	0.7614	0.655	0.6218	0.6714
		D	0.6974	0.6486	0.6274	0.6765	0.7706	0.9744	0.92	0.6208	0.605	0.7079
		E	0.5481	0.5921	0.6389	0.6058	0.7215	0.7197	0.6442	0.6912	0.7592	0.4925
		F	0.775	0.6815	0.7596	0.7839	0.7597	0.7812	0.8125	0.6132	0.6735	0.7502
		G	0.6067	0.6331	0.7816	0.8081	0.7173	0.8341	0.7156	0.7078	0.7157	0.5958
		H	0.6943	0.7341	0.5961	0.5942	0.7951	0.7796	0.7171	0.5145	0.4795
		OD420	1	2	3	4	5	6	7	8	9	10	11	12
		A	2.1853	0.2858	0.1782	0.6752	0.1704	0.1414	0.1346	0.1515	0.1765	0.1673
		B	0.1813	0.205	0.1662	0.2888	0.1491	0.1531	0.2409	0.1824	0.4359	0.1509
		C	0.1584	0.1432	2.1984	1.6364	0.1575	0.2844	0.2042	1.4151	1.5441	0.1934
		D	1.026	0.7651	2.2396	2.1419	0.1716	0.5916	0.6018	1.1764	1.3895	0.329
		E	0.1527	0.1575	0.2213	0.205	0.9011	0.3812	0.1857	0.1804	0.2964	0.5615
		F	0.1435	0.141	0.1464	0.175	0.1583	0.2491	1.4073	0.791	0.995	0.2504
		G	0.1616	0.2858	0.1333	0.5937	0.2332	0.1793	0.2431	0.3052	0.2887	2.1785
		H	0.1233	0.1927	1.6648	1.2663	0.3549	0.108	0.1324	1.836	2.5442
		legend	1	2	3	4	5	6	7	8	9	10	11	12
		A	pUT18C/pKT25 DivIVA/DivIVA	pUT18C/pKT25 DivIVA/MksB	pUT18C/pKT25 DivIVA/MksE	pUT18C/pKT25 DivIVA/MksF	pUT18C/pKT25 DivIVA/MksG	pUT18C/pKNT25 DivIVA/DivIVA	pUT18C/pKNT25 DivIVA/MksB	pUT18C/pKNT25 DivIVA/MksE	pUT18C/pKNT25 DivIVA/MksF	pUT18C/pKNT25 DivIVA/MksG
		B	pUT18C/pKT25 MksB/DivIVA	pUT18C/pKT25 MksB/MksB	pUT18C/pKT25 MksB/MksE	pUT18C/pKT25 MksB/MksF	pUT18C/pKT25 MksB/MksG	pUT18C/pKNT25 MksB/DivIVA	pUT18C/pKNT25 MksB/MksB	pUT18C/pKNT25 MksB/MksE	pUT18C/pKNT25 MksB/MksF	pUT18C/pKNT25 MksB/MksG
		C	pUT18C/pKT25 MksE/DivIVA	pUT18C/pKT25MksE/MksB	pUT18C/pKT25 MksE/MksE	pUT18C/pKT25 MksE/MksF	pUT18C/pKT25 MksE/MksG	pUT18C/pKNT25 MksE/DivIVA	pUT18C/pKNT25MksE/MksB	pUT18C/pKNT25 MksE/MksE	pUT18C/pKNT25 MksE/MksF	pUT18C/pKNT25 MksE/MksG
		D	pUT18C/pKT25 MksF/DivIVA	pUT18C/pKT25 MksF/MksB	pUT18C/pKT25 MksF/MksE	pUT18C/pKT25 MksF/MksF	pUT18C/pKT25 MksF/MksG	pUT18C/pKNT25 MksF/DivIVA	pUT18C/pKNT25 MksF/MksB	pUT18C/pKNT25 MksF/MksE	pUT18C/pKNT25 MksF/MksF	pUT18C/pKNT25 MksF/MksG
		E	pUT18C/pKT25 MksG/DivIVA	pUT18C/pKT25 MksG/MksB	pUT18C/pKT25 MksG/MksE	pUT18C/pKT25 MksG/MksF	pUT18C/pKT25 MksG/MksG	pUT18C/pKNT25 MksG/DivIVA	pUT18C/pKNT25 MksG/MksB	pUT18C/pKNT25 MksG/MksE	pUT18C/pKNT25 MksG/MksF	pUT18C/pKNT25 MksG/MksG
		F	pUT18/pKNT25 DivIVA/DivIVA	pUT18/pKNT25 DivIVA/MksB	pUT18/pKNT25 DivIVA/MksE	pUT18/pKNT25 DivIVA/MksF	pUT18/pKNT25 DivIVA/MksG	pUT18/pKNT25 MksF/DivIVA	pUT18/pKNT25 MksF/MksB	pUT18/pKNT25 MksF/MksE	pUT18/pKNT25 MksF/MksF	pUT18/pKNT25 MksF/MksG
		G	pUT18/pKNT25 MksB/DivIVA	pUT18/pKNT25 MksB/MksB	pUT18/pKNT25 MksB/MksE	pUT18/pKNT25 MkaB/MksF	pUT18/pKNT25 MksB/MksG	pUT18/pKNT25 MksG/DivIVA	pUT18/pKNT25 MksG/MksB	pUT18/pKNT25 MksG/MksE	pUT18/pKNT25 MksG/MksF	pUT18/pKNT25 MksG/MksG
		H	pUT18/pKNT25 MksE/DivIVA	pUT18/pKNT25 MksE/MksB	pUT18/pKNT25 MksE/MksE	pUT18/pKNT25 MksE/MksF	pUT18/pKNT25 MksE/MksG	negative control	negative control	positive control	positive control
		replicate 2
		OD600	1	2	3	4	5	6	7	8	9	10	11	12
		A	0.3506	0.8335	0.8158	0.8199	0.7492	0.6912	0.7567	0.6435	0.7033	0.7605
		B	0.6962	0.7041	0.6565	0.6979	0.7356	0.6336	0.6672	0.6198	0.652	0.6853
		C	0.8106	0.6977	0.5353	0.8277	0.6685	0.6493	0.6476	0.5646	0.5996	0.7379
		D	0.8084	0.6536	0.5695	0.6052	0.7384	0.6296	0.6652	0.6591	0.6401	0.6092
		E	0.8208	0.6854	0.7056	0.7117	0.7708	0.6709	0.676	0.6637	0.6932	0.6844
		F	0.7664	0.6325	0.6404	0.6663	0.6113	0.6967	0.6179	0.6526	0.9551	0.7471
		G	0.7822	0.5764	0.768	0.9081	0.6808	0.7207	0.8585	0.7704	0.771	0.5909
		H	0.8128	0.7702	0.8356	1.0343	0.8092	0.6931	0.752	0.917	1.0039
		OD420	1	2	3	4	5	6	7	8	9	10	11	12
		A	2.8908	0.6504	0.2467	1.3373	0.3164	0.1227	0.1761	0.141	0.1364	0.1512
		B	0.1501	0.3919	0.1854	0.8215	0.2312	0.1434	0.3869	0.1718	0.4843	0.159
		C	0.1392	0.1478	2.7397	2.5294	0.148	0.531	0.1453	2.6424	2.6441	0.2973
		D	1.535	0.7087	2.8709	2.8124	0.1655	1.1963	0.8142	1.8785	2.4253	0.194
		E	0.5084	0.1634	0.2058	0.2204	1.3025	0.6046	0.5897	0.3048	0.6264	1.3599
		F	0.1263	0.1561	0.2543	0.4928	0.9875	0.1482	0.8349	2.6062	2.6859	1.1396
		G	0.1324	1.0245	0.2067	1.098	0.2281	0.122	0.1743	0.1641	0.2916	2.275
		H	0.1353	0.2112	2.9816	2.2024	0.6809	0.1273	0.1616	2.3869	2.3382
		legend	1	2	3	4	5	6	7	8	9	10	11	12
		A	pUT18C/pKT25 DivIVA/DivIVA	pUT18C/pKT25 DivIVA/MksB	pUT18C/pKT25 DivIVA/MksE	pUT18C/pKT25 DivIVA/MksF	pUT18C/pKT25 DivIVA/MksG	pUT18C/pKNT25 DivIVA/DivIVA	pUT18C/pKNT25 DivIVA/MksB	pUT18C/pKNT25 DivIVA/MksE	pUT18C/pKNT25 DivIVA/MksF	pUT18C/pKNT25 DivIVA/MksG
		B	pUT18C/pKT25 MksB/DivIVA	pUT18C/pKT25 MksB/MksB	pUT18C/pKT25 MksB/MksE	pUT18C/pKT25 MksB/MksF	pUT18C/pKT25 MksB/MksG	pUT18C/pKNT25 MksB/DivIVA	pUT18C/pKNT25 MksB/MksB	pUT18C/pKNT25 MksB/MksE	pUT18C/pKNT25 MksB/MksF	pUT18C/pKNT25 MksB/MksG
		C	pUT18C/pKT25 MksE/DivIVA	pUT18C/pKT25MksE/MksB	pUT18C/pKT25 MksE/MksE	pUT18C/pKT25 MksE/MksF	pUT18C/pKT25 MksE/MksG	pUT18C/pKNT25 MksE/DivIVA	pUT18C/pKNT25MksE/MksB	pUT18C/pKNT25 MksE/MksE	pUT18C/pKNT25 MksE/MksF	pUT18C/pKNT25 MksE/MksG
		D	pUT18C/pKT25 MksF/DivIVA	pUT18C/pKT25 MksF/MksB	pUT18C/pKT25 MksF/MksE	pUT18C/pKT25 MksF/MksF	pUT18C/pKT25 MksF/MksG	pUT18C/pKNT25 MksF/DivIVA	pUT18C/pKNT25 MksF/MksB	pUT18C/pKNT25 MksF/MksE	pUT18C/pKNT25 MksF/MksF	pUT18C/pKNT25 MksF/MksG
		E	pUT18C/pKT25 MksG/DivIVA	pUT18C/pKT25 MksG/MksB	pUT18C/pKT25 MksG/MksE	pUT18C/pKT25 MksG/MksF	pUT18C/pKT25 MksG/MksG	pUT18C/pKNT25 MksG/DivIVA	pUT18C/pKNT25 MksG/MksB	pUT18C/pKNT25 MksG/MksE	pUT18C/pKNT25 MksG/MksF	pUT18C/pKNT25 MksG/MksG
		F	pUT18/pKT25 DivIVA/DivIVA	pUT18/pKT25 DivIVA/MksB	pUT18/pKT25 DivIVA/MksE	pUT18/pKT25 DivIVA/MksF	pUT18/pKT25 DivIVA/MksG	pUT18/pKT25 MksF/DivIVA	pUT18/pKT25 MksF/MksB	pUT18/pKT25 MksF/MksE	pUT18/pKT25 MksF/MksF	pUT18/pKT25 MksF/MksG
		G	pUT18/pKT25 MksB/DivIVA	pUT18/pKT25 MksB/MksB	pUT18/pKT25 MksB/MksE	pUT18/pKT25 MkaB/MksF	pUT18/pKT25 MksB/MksG	pUT18/pKT25 MksG/DivIVA	pUT18/pKT25 MksG/MksB	pUT18/pKT25 MksG/MksE	pUT18/pKT25 MksG/MksF	pUT18/pKT25 MksG/MksG
		H	pUT18/pKT25 MksE/DivIVA	pUT18/pKT25 MksE/MksB	pUT18/pKT25 MksE/MksE	pUT18/pKT25 MksE/MksF	pUT18/pKT25 MksE/MksG	negative control	negative control	positive control	positive control
		replicate 3
		OD600	1	2	3	4	5	6	7	8	9	10	11	12
		A	0.3489	0.6435	0.7587	0.7575	0.8005	0.6968	0.5847	0.7504	0.6625	0.6824
		B	0.6207	0.5922	0.6004	0.5739	0.7323	0.7138	0.6215	0.5835	0.6796	0.738
		C	0.6266	0.6068	0.5754	0.5735	0.7822	0.6938	0.6253	0.6763	0.9463	0.8786
		D	0.5786	0.6005	0.5173	0.4611	0.7675	0.6326	0.558	0.8562	0.9226	0.5396
		E	0.6917	0.708	0.771	0.6538	0.7396	0.6353	0.6219	0.6167	0.6652	0.8998
		F	0.7184	0.6365	0.6259	0.7888	0.982	0.7478	0.603	0.557	0.9468	0.7574
		G	0.6209	0.6301	0.6335	0.8556	0.8434	0.7269	0.6678	0.6914	0.6263	0.7204
		H	0.6533	0.5764	0.4551	0.8036	0.7924	0.7313	0.6144	0.4262	0.5136
		OD420	1	2	3	4	5	6	7	8	9	10	11	12
		A	2.665	0.4185	0.2686	1.2	0.4564	0.1854	0.1748	0.1648	0.1934	0.1171
		B	0.2611	0.3144	0.1939	0.7962	0.1545	0.2041	0.6429	0.1516	0.8213	0.1724
		C	0.2005	0.1442	2.9761	2.3172	0.1467	0.3523	0.1512	0.6901	1.8745	2.9591
		D	1.2898	1.1987	2.4728	2.3818	0.1564	0.1799	0.9529	2.3958	2.075	0.2015
		E	0.4361	0.1771	0.237	0.2402	1.4345	0.8527	0.2568	0.2405	0.2573	1.3199
		F	0.1637	0.1825	0.199	0.5806	2.2734	0.132	0.9275	2.8177	1.7376	0.8468
		G	0.1694	1.3106	0.1778	1.5986	0.291	0.1559	0.1552	0.1931	0.319	2.4608
		H	0.143	0.1513	2.8458	2.8017	0.2334	0.2008	0.1817	2.9223	2.9931
		legend	1	2	3	4	5	6	7	8	9	10	11	12
		A	pUT18C/pKT25 DivIVA/DivIVA	pUT18C/pKT25 DivIVA/MksB	pUT18C/pKT25 DivIVA/MksE	pUT18C/pKT25 DivIVA/MksF	pUT18C/pKT25 DivIVA/MksG	pUT18C/pKNT25 DivIVA/DivIVA	pUT18C/pKNT25 DivIVA/MksB	pUT18C/pKNT25 DivIVA/MksE	pUT18C/pKNT25 DivIVA/MksF	pUT18C/pKNT25 DivIVA/MksG
		B	pUT18C/pKT25 MksB/DivIVA	pUT18C/pKT25 MksB/MksB	pUT18C/pKT25 MksB/MksE	pUT18C/pKT25 MksB/MksF	pUT18C/pKT25 MksB/MksG	pUT18C/pKNT25 MksB/DivIVA	pUT18C/pKNT25 MksB/MksB	pUT18C/pKNT25 MksB/MksE	pUT18C/pKNT25 MksB/MksF	pUT18C/pKNT25 MksB/MksG
		C	pUT18C/pKT25 MksE/DivIVA	pUT18C/pKT25MksE/MksB	pUT18C/pKT25 MksE/MksE	pUT18C/pKT25 MksE/MksF	pUT18C/pKT25 MksE/MksG	pUT18C/pKNT25 MksE/DivIVA	pUT18C/pKNT25MksE/MksB	pUT18C/pKNT25 MksG/MksG	pUT18C/pKNT25 MksE/MksE	pUT18C/pKNT25 MksE/MksF
		D	pUT18C/pKT25 MksF/DivIVA	pUT18C/pKT25 MksF/MksB	pUT18C/pKT25 MksF/MksE	pUT18C/pKT25 MksF/MksF	pUT18C/pKT25 MksF/MksG	pUT18C/pKNT25 MksE/MksG	pUT18C/pKNT25 MksF/DivIVA	pUT18C/pKNT25 MksF/MksE	pUT18C/pKNT25 MksF/MksF	pUT18C/pKNT25 MksF/MksG
		E	pUT18C/pKT25 MksG/DivIVA	pUT18C/pKT25 MksG/MksB	pUT18C/pKT25 MksG/MksE	pUT18C/pKT25 MksG/MksF	pUT18C/pKT25 MksG/MksG	pUT18C/pKNT25 MksG/DivIVA	pUT18C/pKNT25 MksG/MksB	pUT18C/pKNT25 MksG/MksE	pUT18C/pKNT25 MksG/MksF	pUT18C/pKNT25 MksF/MksB
		F	pUT18/pKT25 DivIVA/DivIVA	pUT18/pKT25 DivIVA/MksB	pUT18/pKT25 DivIVA/MksE	pUT18/pKT25 DivIVA/MksF	pUT18/pKT25 DivIVA/MksG	pUT18/pKT25 MksF/DivIVA	pUT18/pKT25 MksF/MksB	pUT18/pKT25 MksF/MksE	pUT18/pKT25 MksF/MksF	pUT18/pKT25 MksF/MksG
		G	pUT18/pKT25 MksB/DivIVA	pUT18/pKT25 MksB/MksB	pUT18/pKT25 MksB/MksE	pUT18/pKT25 MkaB/MksF	pUT18/pKT25 MksB/MksG	pUT18/pKT25 MksG/DivIVA	pUT18/pKT25 MksG/MksB	pUT18/pKT25 MksG/MksE	pUT18/pKT25 MksG/MksF	pUT18/pKT25 MksG/MksG
		H	pUT18/pKT25 MksE/DivIVA	pUT18/pKT25 MksE/MksB	pUT18/pKT25 MksE/MksE	pUT18/pKT25 MksE/MksF	pUT18/pKT25 MksE/MksG	negative control	negative control	positive control	positive control
		further values of replicate 1, 2, 3
		OD600	1	2	3	4	5	6	7	8	9	10	11	12
		A	0.6393	0.6382	0.6977	0.7231	0.7379	0.607	0.5929	0.6101	0.614	0.65
		B	0.6182	0.7374	0.7417	0.7129	0.6984	0.6677	0.513	0.6169	0.5973	0.6456
		C	0.6349	0.7165	0.7079	0.8748	0.6714	0.6477	0.6176	0.5674	0.6532	0.6286
		D	0.5913	0.5427	0.5333	0.9335	0.619	0.5959	0.477	0.5135	0.529	0.716
		E	0.686	0.6526	0.7022	0.7398	0.9036	0.6781	0.6352	0.6453	0.6387	0.6419
		F	0.6326	0.5879	0.5908	0.7031	0.6919	0.652	0.5551	0.6333	0.5529	0.5981
		G	0.6416	0.6041	0.6343	0.9386	0.7422	0.7258	0.7019	0.6326	0.6903	0.5322
		H	0.5952	0.6589	0.566	0.9605	0.7496	0.2333	0.9624	1.0105	0.5905
		OD420	1	2	3	4	5	6	7	8	9	10	11	12
		A	0.1143	0.1312	0.1111	0.1884	0.1656	0.1323	0.1319	0.1504	0.2646	0.4462
		B	0.1156	0.4222	0.1239	0.7737	0.1949	0.1393	0.5815	0.1802	0.6348	0.1339
		C	0.1127	0.1985	2.5437	1.7683	0.1827	0.1103	0.1616	2.1518	1.5191	0.1537
		D	1.2486	0.4502	1.2303	1.9476	0.3224	0.1242	0.3098	1.4002	1.1675	0.8334
		E	0.1518	0.2082	0.2605	0.2823	2.8391	0.1163	0.1622	0.1514	0.1478	1.7843
		F	0.1495	0.1135	0.137	0.2062	0.2323	0.1651	0.7918	1.6178	0.749	0.2664
		G	0.1273	0.6174	0.1339	0.9427	0.1714	0.1495	0.3351	0.2465	0.2078	1.2325
		H	0.1085	0.1627	2.612	2.3315	0.1727	0.1279	2.5384	2.8173	0.1248
		legend	1	2	3	4	5	6	7	8	9	10	11	12
		A	pUT18/pKNT25 DivIVA/DivIVA	pUT18/pKNT25 DivIVA/MksB	pUT18/pKNT25 DivIVA/MksE	pUT18/pKNT25 DivIVA/MksF	pUT18/pKNT25 DivIVA/MksG	pUT18/pKT25 DivIVA/DivIVA	pUT18/pKT25 DivIVA/MksB	pUT18/pKT25 DivIVA/MksE	pUT18/pKT25 DivIVA/MksF	pUT18/pKT25 DivIVA/MksG
		B	pUT18/pKNT25 MksB/DivIVA	pUT18/pKNT25 MksB/MksB	pUT18/pKNT25 MksB/MksE	pUT18/pKNT25 MksB/MksF	pUT18/pKNT25 MksB/MksG	pUT18/pKT25 MksB/DivIVA	pUT18/pKT25 MksB/MksB	pUT18/pKT25 MksB/MksE	pUT18/pKT25 MksB/MksF	pUT18/pKT25 MksB/MksG
		C	pUT18/pKNT25 MksE/DivIVA	pUT18/pKNT25MksE/MksB	pUT18/pKNT25 MksE/MksE	pUT18/pKNT25 MksE/MksF	pUT18/pKNT25 MksE/MksG	pUT18/pKT25 MksE/DivIVA	pUT18/pKT25MksE/MksB	pUT18/pKT25 MksE/MksE	pUT18/pKT25 MksE/MksF	pUT18/pKT25 MksE/MksG
		D	pUT18/pKNT25 MksF/DivIVA	pUT18/pKNT25 MksF/MksB	pUT18/pKNT25 MksF/MksE	pUT18/pKNT25 MksF/MksF	pUT18/pKNT25 MksF/MksG	pUT18/pKT25 MksF/DivIVA	pUT18/pKT25 MksF/MksB	pUT18/pKT25 MksF/MksE	pUT18/pKT25 MksF/MksF	pUT18/pKT25 MksF/MksG
		E	pUT18/pKNT25 MksG/DivIVA	pUT18/pKNT25 MksG/MksB	pUT18/pKNT25 MksG/MksE	pUT18/pKNT25 MksG/MksF	pUT18/pKNT25 MksG/MksG	pUT18/pKT25 MksG/DivIVA	pUT18/pKT25 MksG/MksB	pUT18/pKT25 MksG/MksE	pUT18/pKT25 MksG/MksF	pUT18/pKT25 MksG/MksG
		F	pUT18/pKNT25 DivIVA/DivIVA	pUT18/pKNT25 DivIVA/MksB	pUT18/pKNT25 DivIVA/MksE	pUT18/pKNT25 DivIVA/MksF	pUT18/pKNT25 DivIVA/MksG	pUT18/pKNT25 MksF/DivIVA	pUT18/pKNT25 MksF/MksB	pUT18/pKNT25 MksF/MksE	pUT18/pKNT25 MksF/MksF	pUT18/pKNT25 MksF/MksG
		G	pUT18/pKNT25 MksB/DivIVA	pUT18/pKNT25 MksB/MksB	pUT18/pKNT25 MksB/MksE	pUT18/pKNT25 MkaB/MksF	pUT18/pKNT25 MksB/MksG	pUT18/pKNT25 MksG/DivIVA	pUT18/pKNT25 MksG/MksB	pUT18/pKNT25 MksG/MksE	pUT18/pKNT25 MksG/MksF	pUT18/pKNT25 MksG/MksG
		H	pUT18/pKNT25 MksE/DivIVA	pUT18/pKNT25 MksE/MksB	pUT18/pKNT25 MksE/MksE	pUT18/pKNT25 MksE/MksF	pUT18/pKNT25 MksE/MksG	negative control	negative control	positive control	positive control

## Sheet: Figure 3D
Figure 3D	cell length	ParB foci numbers	Strain
	3.80755	6	WT
	2.82923	2	WT
	3.59131	2	WT
	2.44949	3	WT
	3.5503	3	WT
	2.74057	3	WT
	2.9943	3	WT
	2.71655	6	WT
	3.75694	4	WT
	3.5632	4	WT
	2.75763	3	WT
	3.6316	4	WT
	2.88083	4	WT
	3.29611	4	WT
	3.59223	3	WT
	3.97567	5	WT
	4.4487	6	WT
	4.07221	6	WT
	2.92676	3	WT
	4.07159	4	WT
	3.50156	3	WT
	4.18348	4	WT
	3.27226	4	WT
	3.91848	5	WT
	4.55811	4	WT
	3.04445	2	WT
	2.86458	4	WT
	3.42288	4	WT
	3.65975	4	WT
	2.9727	5	WT
	3.05023	3	WT
	2.62561	2	WT
	2.73341	3	WT
	2.74511	2	WT
	4.21682	6	WT
	3.61733	4	WT
	2.92639	2	WT
	3.626	4	WT
	3.72852	3	WT
	2.7942	3	WT
	5.24721	6	WT
	3.58347	4	WT
	2.08164	3	WT
	2.66557	3	WT
	2.49659	3	WT
	2.66517	5	WT
	2.69747	4	WT
	2.00847	3	WT
	3.33913	5	WT
	2.33958	4	WT
	3.29097	3	WT
	1.32323	1	WT
	3.78411	3	WT
	3.71745	4	WT
	3.89332	4	WT
	3.49511	4	WT
	3.21543	2	WT
	4.08494	4	WT
	3.35848	3	WT
	3.35184	3	WT
	3.62605	3	WT
	3.27531	3	WT
	3.20172	2	WT
	2.93155	3	WT
	2.93156	3	WT
	3.53659	3	WT
	2.73557	3	WT
	3.97217	3	WT
	4.01123	4	WT
	3.77147	4	WT
	3.00446	2	WT
	4.26349	6	WT
	3.42451	4	WT
	3.30508	3	WT
	2.8581	3	WT
	2.51771	4	WT
	3.61358	4	WT
	3.51064	4	WT
	3.18112	5	WT
	3.63768	9	WT
	2.98389	2	WT
	3.30624	3	WT
	4.29525	5	WT
	2.04251	4	WT
	3.17778	3	WT
	2.21991	3	WT
	2.06301	2	WT
	2.09555	2	WT
	2.3095	3	WT
	4.28871	5	WT
	3.14974	5	WT
	2.65946	4	WT
	2.14114	2	WT
	3.32082	3	WT
	4.00425	4	WT
	2.874	4	WT
	3.53776	5	WT
	4.17987	5	WT
	3.39599	7	WT
	4.09731	4	WT
	3.03258	2	WT
	2.69457	2	WT
	1.63202	2	WT
	4.05562	3	WT
	2.05571	2	WT
	3.96756	4	WT
	3.20708	4	WT
	3.4004	4	WT
	2.78166	3	WT
	3.45923	4	WT
	3.61476	5	WT
	3.03697	3	WT
	3.60287	4	WT
	3.1874	4	WT
	3.48832	4	WT
	2.71025	4	WT
	3.16635	3	WT
	2.61723	2	WT
	2.58715	2	WT
	2.64563	2	WT
	2.80702	3	WT
	2.77628	4	WT
	2.69538	3	WT
	3.21391	2	WT
	3.15806	2	WT
	2.60802	3	WT
	2.59563	2	WT
	3.00032	3	WT
	2.51646	4	WT
	1.80452	2	WT
	2.5939	4	WT
	2.40967	2	WT
	2.00035	4	WT
	2.49804	2	WT
	3.60436	5	WT
	4.0126	8	WT
	2.26062	3	WT
	4.04992	5	WT
	2.75279	2	WT
	2.61857	3	WT
	2.97545	3	WT
	2.34177	3	WT
	2.44303	3	WT
	2.26911	3	WT
	3.2086	4	WT
	2.399	3	WT
	3.12902	3	WT
	1.89732	2	WT
	1.82584	3	WT
	2.3411	2	WT
	2.55865	3	WT
	3.65236	3	WT
	2.54905	2	WT
	2.19975	2	WT
	3.10408	2	WT
	3.04479	4	WT
	2.44415	4	WT
	2.26074	2	WT
	3.01149	3	WT
	2.34298	3	WT
	3.06964	4	WT
	2.70392	6	WT
	3.00882	3	WT
	3.33083	6	WT
	4.33873	5	WT
	2.3892	3	WT
	1.88475	2	WT
	3.97731	5	WT
	3.92036	5	WT
	3.66874	3	WT
	3.52147	4	WT
	3.64298	3	WT
	3.02272	3	WT
	2.15753	2	WT
	2.318	3	WT
	3.83703	4	WT
	3.3452	3	WT
	2.21931	2	WT
	2.37227	3	WT
	2.46611	3	WT
	3.57944	2	WT
	3.16961	3	WT
	3.02178	3	WT
	2.55881	2	WT
	3.93852	4	WT
	3.55713	3	WT
	3.3059	2	WT
	2.6269	1	WT
	3.67952	4	WT
	3.99089	4	WT
	2.4264	1	WT
	2.165	3	WT
	2.57568	2	WT
	3.28912	3	WT
	2.71459	5	WT
	3.45215	3	WT
	3.85119	3	WT
	3.85497	5	WT
	3.34803	2	WT
	1.84445	1	WT
	3.50914	2	WT
	2.16886	1	WT
	3.04159	3	WT
	2.75599	2	WT
	2.4617	2	WT
	3.10351	3	WT
	2.99402	2	WT
	2.55665	2	WT
	3.96049	5	WT
	4.25819	5	WT
	2.88517	3	WT
	2.52927	3	WT
	3.19462	2	WT
	2.27225	4	WT
	2.45881	2	WT
	3.40927	2	WT
	2.57369	3	WT
	3.16602	3	WT
	3.89573	4	WT
	3.64793	3	WT
	3.2536	3	WT
	2.83199	4	WT
	2.62248	2	WT
	3.16812	3	WT
	2.25742	2	WT
	3.08258	3	WT
	2.48365	1	WT
	2.60297	3	WT
	2.68977	1	WT
	3.49292	5	WT
	2.38942	3	WT
	3.09319	3	WT
	3.00472	3	WT
	3.38344	4	WT
	2.25991	2	WT
	2.0991	2	WT
	2.782	2	WT
	2.82998	2	WT
	2.3753	1	WT
	3.13975	2	WT
	3.65272	4	WT
	2.76874	4	WT
	3.64761	2	WT
	3.44364	5	WT
	2.21261	3	WT
	3.41648	4	WT
	4.36966	8	WT
	3.59441	5	WT
	3.32322	2	WT
	3.10241	3	WT
	4.14625	4	WT
	3.37185	4	WT
	2.94032	2	WT
	2.27831	3	WT
	3.27381	4	WT
	2.40609	2	WT
	2.74655	3	WT
	2.86498	3	WT
	2.6588	2	WT
	2.3215	2	WT
	2.97497	2	WT
	3.54299	6	WT
	2.55487	3	WT
	3.28337	3	WT
	3.24448	4	WT
	2.74071	3	WT
	2.09596	2	WT
	3.96019	6	WT
	3.03728	2	WT
	3.19246	2	WT
	2.95545	4	WT
	2.98327	4	WT
	2.57285	1	WT
	3.76614	4	WT
	3.80114	4	WT
	2.64618	3	WT
	2.78909	3	WT
	2.06562	3	WT
	4.00862	4	WT
	3.8389	4	WT
	3.6428	3	WT
	2.98518	2	WT
	2.53761	1	WT
	3.47554	3	WT
	3.42201	3	WT
	3.56901	3	WT
	2.28179	3	WT
	2.22332	2	WT
	5.18023	5	WT
	2.96907	2	WT
	4.14823	3	WT
	3.68706	5	WT
	3.5061	3	WT
	2.19564	2	WT
	2.37673	2	WT
	3.24011	3	WT
	4.09974	5	WT
	2.03184	2	WT
	2.46603	2	WT
	2.38104	2	WT
	2.06907	2	WT
	3.49858	4	WT
	3.19502	4	WT
	2.42945	2	WT
	2.7373	3	WT
	3.51444	4	WT
	3.59633	5	WT
	2.85067	2	WT
	2.45223	3	WT
	4.06426	3	WT
	2.76193	2	WT
	3.20702	4	WT
	1.82797	2	WT
	2.21592	2	WT
	3.91337	4	WT
	3.68496	3	WT
	3.33078	4	WT
	3.28524	2	WT
	3.01887	3	WT
	2.16646	4	WT
	3.24114	4	WT
	3.76641	3	WT
	3.69715	3	WT
	3.04765	2	WT
	2.60811	4	WT
	4.06304	4	WT
	3.84182	3	WT
	3.10093	3	WT
	2.58558	3	WT
	2.13184	2	WT
	2.86026	4	WT
	3.59566	5	WT
	3.71715	5	WT
	2.8412	4	WT
	2.54813	4	WT
	2.93815	3	WT
	2.56014	3	WT
	2.80029	2	WT
	2.41797	3	WT
	2.53405	2	WT
	2.71991	6	WT
	1.90827	2	WT
	2.08062	2	WT
	2.40583	2	WT
	2.7434	2	WT
	2.44271	4	WT
	2.47119	3	WT
	3.05489	4	WT
	2.78132	5	WT
	3.19135	4	WT
	4.09228	5	WT
	3.47454	4	WT
	3.19051	3	WT
	3.13425	2	WT
	2.98551	4	WT
	3.38226	5	WT
	2.86203	2	WT
	2.28701	2	WT
	2.99547	3	WT
	3.23442	4	WT
	2.45091	3	WT
	3.16529	4	WT
	2.86187	4	WT
	2.94796	3	WT
	1.83315	1	WT
	2.79262	3	WT
	2.94199	4	WT
	3.93097	5	WT
	2.82696	2	WT
	3.71225	4	WT
	2.6797	2	WT
	3.78226	4	WT
	2.56532	3	WT
	1.63022	1	WT
	1.98309	2	WT
	2.90841	3	WT
	2.72391	3	WT
	3.05407	3	WT
	3.03271	3	WT
	3.30911	2	WT
	3.57168	4	WT
	2.32832	2	WT
	3.39987	4	WT
	2.97251	3	WT
	2.15169	3	WT
	3.08343	2	WT
	2.41711	2	WT
	2.13713	2	WT
	2.05769	3	WT
	3.90549	5	WT
	3.12276	4	WT
	3.16137	4	WT
	2.81944	2	WT
	3.40101	4	WT
	3.37134	4	WT
	3.27283	4	WT
	2.4034	5	WT
	2.83194	3	WT
	1.86321	5	WT
	2.33851	2	WT
	3.10572	3	WT
	2.67859	4	WT
	2.44981	2	WT
	3.69136	7	WT
	3.15402	4	WT
	2.59057	2	WT
	2.80415	3	WT
	3.77801	4	WT
	2.63363	2	WT
	2.96846	3	WT
	3.37028	4	WT
	2.81033	4	WT
	3.11384	3	WT
	3.20045	3	WT
	2.70748	4	WT
	2.47332	2	WT
	2.68368	3	WT
	3.05549	3	WT
	2.56339	3	WT
	2.42424	3	WT
	2.49426	3	WT
	2.8607	3	WT
	3.63531	4	WT
	2.54345	2	delta smc delta mksB
	4.41162	5	delta smc delta mksB
	3.24385	2	delta smc delta mksB
	2.81458	3	delta smc delta mksB
	3.33605	3	delta smc delta mksB
	2.41698	3	delta smc delta mksB
	2.50894	2	delta smc delta mksB
	2.83819	3	delta smc delta mksB
	4.00816	4	delta smc delta mksB
	3.0828	2	delta smc delta mksB
	2.7608	2	delta smc delta mksB
	3.1015	2	delta smc delta mksB
	2.95434	2	delta smc delta mksB
	2.27493	3	delta smc delta mksB
	1.31869	2	delta smc delta mksB
	3.25081	2	delta smc delta mksB
	2.2669	3	delta smc delta mksB
	2.49248	3	delta smc delta mksB
	2.1758	1	delta smc delta mksB
	4.15429	4	delta smc delta mksB
	2.51285	2	delta smc delta mksB
	3.3098	4	delta smc delta mksB
	4.3387	4	delta smc delta mksB
	3.19344	4	delta smc delta mksB
	3.55192	2	delta smc delta mksB
	3.77103	3	delta smc delta mksB
	3.84535	3	delta smc delta mksB
	2.63791	1	delta smc delta mksB
	2.12748	1	delta smc delta mksB
	3.71846	3	delta smc delta mksB
	3.15889	3	delta smc delta mksB
	2.08133	2	delta smc delta mksB
	2.54567	4	delta smc delta mksB
	2.93896	4	delta smc delta mksB
	2.84259	2	delta smc delta mksB
	1.80961	1	delta smc delta mksB
	2.30771	2	delta smc delta mksB
	1.82284	2	delta smc delta mksB
	3.00117	3	delta smc delta mksB
	2.26829	2	delta smc delta mksB
	2.38963	4	delta smc delta mksB
	2.50218	5	delta smc delta mksB
	2.09782	2	delta smc delta mksB
	2.89898	2	delta smc delta mksB
	3.88709	4	delta smc delta mksB
	3.54632	2	delta smc delta mksB
	2.08765	4	delta smc delta mksB
	2.64754	2	delta smc delta mksB
	2.63033	3	delta smc delta mksB
	3.62483	5	delta smc delta mksB
	3.37881	3	delta smc delta mksB
	2.85888	3	delta smc delta mksB
	3.56896	4	delta smc delta mksB
	3.65163	5	delta smc delta mksB
	1.95837	1	delta smc delta mksB
	2.31175	2	delta smc delta mksB
	3.61952	6	delta smc delta mksB
	3.91271	5	delta smc delta mksB
	4.04837	3	delta smc delta mksB
	2.91564	5	delta smc delta mksB
	2.46344	2	delta smc delta mksB
	2.43846	1	delta smc delta mksB
	1.88001	2	delta smc delta mksB
	2.30509	2	delta smc delta mksB
	1.76673	1	delta smc delta mksB
	2.39138	2	delta smc delta mksB
	2.67806	3	delta smc delta mksB
	4.34484	5	delta smc delta mksB
	2.99518	2	delta smc delta mksB
	3.56718	4	delta smc delta mksB
	3.03909	4	delta smc delta mksB
	1.65483	3	delta smc delta mksB
	3.14012	2	delta smc delta mksB
	2.80117	4	delta smc delta mksB
	3.30095	5	delta smc delta mksB
	2.00432	3	delta smc delta mksB
	2.13936	1	delta smc delta mksB
	4.38096	4	delta smc delta mksB
	2.85875	3	delta smc delta mksB
	4.6951	5	delta smc delta mksB
	2.86069	4	delta smc delta mksB
	2.22156	4	delta smc delta mksB
	2.24675	2	delta smc delta mksB
	3.6716	7	delta smc delta mksB
	2.27378	2	delta smc delta mksB
	4.30305	4	delta smc delta mksB
	2.19583	1	delta smc delta mksB
	4.27933	5	delta smc delta mksB
	5.08242	7	delta smc delta mksB
	2.31131	3	delta smc delta mksB
	3.02816	4	delta smc delta mksB
	3.94313	4	delta smc delta mksB
	2.39851	3	delta smc delta mksB
	2.45188	3	delta smc delta mksB
	2.35459	4	delta smc delta mksB
	1.88982	4	delta smc delta mksB
	2.07614	3	delta smc delta mksB
	1.80975	3	delta smc delta mksB
	2.31445	3	delta smc delta mksB
	2.69832	2	delta smc delta mksB
	3.91239	4	delta smc delta mksB
	3.79973	4	delta smc delta mksB
	3.12518	4	delta smc delta mksB
	2.15759	3	delta smc delta mksB
	2.83845	4	delta smc delta mksB
	3.03455	2	delta smc delta mksB
	3.4546	3	delta smc delta mksB
	3.89153	6	delta smc delta mksB
	2.89515	2	delta smc delta mksB
	4.60918	6	delta smc delta mksB
	4.09968	4	delta smc delta mksB
	3.2708	3	delta smc delta mksB
	2.46503	2	delta smc delta mksB
	2.06194	2	delta smc delta mksB
	3.06805	3	delta smc delta mksB
	2.57562	2	delta smc delta mksB
	3.1438	3	delta smc delta mksB
	2.46394	2	delta smc delta mksB
	4.22371	5	delta smc delta mksB
	1.37754	1	delta smc delta mksB
	3.75862	3	delta smc delta mksB
	3.23983	4	delta smc delta mksB
	2.43142	3	delta smc delta mksB
	3.60119	3	delta smc delta mksB
	3.81861	3	delta smc delta mksB
	2.16126	3	delta smc delta mksB
	2.39734	3	delta smc delta mksB
	2.78084	2	delta smc delta mksB
	3.95267	6	delta smc delta mksB
	2.24493	3	delta smc delta mksB
	3.65639	3	delta smc delta mksB
	2.94269	2	delta smc delta mksB
	2.52483	2	delta smc delta mksB
	3.6362	5	delta smc delta mksB
	2.95893	2	delta smc delta mksB
	2.89348	4	delta smc delta mksB
	3.32576	3	delta smc delta mksB
	2.7942	2	delta smc delta mksB
	3.23745	6	delta smc delta mksB
	1.76325	2	delta smc delta mksB
	1.43764	2	delta smc delta mksB
	3.38263	4	delta smc delta mksB
	3.6426	5	delta smc delta mksB
	3.78734	5	delta smc delta mksB
	1.95324	3	delta smc delta mksB
	2.44507	2	delta smc delta mksB
	2.23132	4	delta smc delta mksB
	1.95331	2	delta smc delta mksB
	3.39905	2	delta smc delta mksB
	2.24533	3	delta smc delta mksB
	2.90407	3	delta smc delta mksB
	2.23216	3	delta smc delta mksB
	4.25915	4	delta smc delta mksB
	1.44075	2	delta smc delta mksB
	2.25122	2	delta smc delta mksB
	2.52629	2	delta smc delta mksB
	1.91871	1	delta smc delta mksB
	1.58834	2	delta smc delta mksB
	3.13391	3	delta smc delta mksB
	3.02411	3	delta smc delta mksB
	3.44918	4	delta smc delta mksB
	3.89002	6	delta smc delta mksB
	2.4238	2	delta smc delta mksB
	2.29329	2	delta smc delta mksB
	2.61382	3	delta smc delta mksB
	2.44014	3	delta smc delta mksB
	2.33743	3	delta smc delta mksB
	1.77306	2	delta smc delta mksB
	3.94747	5	delta smc delta mksB
	4.06388	4	delta smc delta mksB
	2.78656	3	delta smc delta mksB
	2.63927	3	delta smc delta mksB
	2.75196	2	delta smc delta mksB
	2.79286	3	delta smc delta mksB
	1.65371	2	delta smc delta mksB
	2.70764	2	delta smc delta mksB
	3.26132	3	delta smc delta mksB
	2.30017	2	delta smc delta mksB
	3.47677	3	delta smc delta mksB
	2.08712	2	delta smc delta mksB
	2.83445	3	delta smc delta mksB
	3.27477	3	delta smc delta mksB
	2.49909	5	delta smc delta mksB
	2.18758	3	delta smc delta mksB
	2.34594	3	delta smc delta mksB
	2.23094	3	delta smc delta mksB
	4.10568	4	delta smc delta mksB
	3.35177	4	delta smc delta mksB
	2.61959	3	delta smc delta mksB
	3.69845	3	delta smc delta mksB
	3.27507	3	delta smc delta mksB
	3.45484	4	delta smc delta mksB
	3.20644	6	delta smc delta mksB
	2.27913	4	delta smc delta mksB
	3.39388	3	delta smc delta mksB
	2.38396	2	delta smc delta mksB
	2.28314	2	delta smc delta mksB
	2.67722	2	delta smc delta mksB
	2.44146	2	delta smc delta mksB
	4.06536	7	delta smc delta mksB
	4.1829	4	delta smc delta mksB
	3.37454	3	delta smc delta mksB
	3.41597	7	delta smc delta mksB
	3.8473	4	delta smc delta mksB
	2.00066	4	delta smc delta mksB
	3.97528	4	delta smc delta mksB
	2.03384	1	delta smc delta mksB
	2.81122	5	delta smc delta mksB
	3.5805	5	delta smc delta mksB
	2.5747	4	delta smc delta mksB
	2.46825	4	delta smc delta mksB
	3.05476	2	delta smc delta mksB
	1.52666	1	delta smc delta mksB
	2.77645	3	delta smc delta mksB
	2.77246	4	delta smc delta mksB
	3.32004	3	delta smc delta mksB
	3.73833	3	delta smc delta mksB
	2.1042	3	delta smc delta mksB
	3.25867	5	delta smc delta mksB
	3.1048	4	delta smc delta mksB
	2.65935	3	delta smc delta mksB
	3.98738	3	delta smc delta mksB
	4.24607	5	delta smc delta mksB
	3.37343	2	delta smc delta mksB
	2.85888	2	delta smc delta mksB
	2.06724	1	delta smc delta mksB
	2.33116	2	delta smc delta mksB
	2.59261	3	delta smc delta mksB
	3.7341	4	delta smc delta mksB
	3.53056	3	delta smc delta mksB
	4.22706	4	delta smc delta mksB
	3.01073	3	delta smc delta mksB
	2.7628	3	delta smc delta mksB
	2.2153	2	delta smc delta mksB
	3.03494	3	delta smc delta mksB
	2.27557	2	delta smc delta mksB
	2.57558	2	delta smc delta mksB
	2.50061	2	delta smc delta mksB
	2.81221	3	delta smc delta mksB
	1.74107	3	delta smc delta mksB
	3.71778	4	delta smc delta mksB
	3.33419	3	delta smc delta mksB
	2.96538	5	delta smc delta mksB
	2.44178	5	delta smc delta mksB
	3.46987	3	delta smc delta mksB
	3.08878	3	delta smc delta mksB
	2.63623	2	delta smc delta mksB
	2.79339	2	delta smc delta mksB
	2.18174	2	delta smc delta mksB
	2.45521	2	delta smc delta mksB
	2.46949	2	delta smc delta mksB
	2.55347	3	delta smc delta mksB
	3.04902	3	delta smc delta mksB
	4.28858	6	delta smc delta mksB
	4.23773	4	delta smc delta mksB
	3.66045	4	delta smc delta mksB
	3.40968	4	delta smc delta mksB
	2.15294	2	delta smc delta mksB
	2.66545	3	delta smc delta mksB
	3.96387	3	delta smc delta mksB
	3.01724	3	delta smc delta mksB
	2.1683	2	delta smc delta mksB
	3.58629	3	delta smc delta mksB
	3.1849	3	delta smc delta mksB
	2.50851	3	delta smc delta mksB
	2.36245	3	delta smc delta mksB
	2.48437	2	delta smc delta mksB
	3.11123	4	delta smc delta mksB
	2.65057	3	delta smc delta mksB
	2.9421	4	delta smc delta mksB
	3.6115	4	delta smc delta mksB
	2.85993	3	delta smc delta mksB
	3.70453	7	delta smc delta mksB
	3.82303	4	delta smc delta mksB
	3.15414	4	delta smc delta mksB
	3.22235	4	delta smc delta mksB
	4.07659	4	delta smc delta mksB
	2.2764	2	delta smc delta mksB
	3.24224	3	delta smc delta mksB
	2.14	3	delta smc delta mksB
	4.1691	5	delta smc delta mksB
	4.47728	3	delta smc delta mksB
	2.14912	2	delta smc delta mksB
	4.00666	5	delta smc delta mksB
	4.02287	4	delta smc delta mksB
	4.33722	5	delta smc delta mksB
	3.82923	5	delta smc delta mksB
	3.08021	3	delta smc delta mksB
	2.24281	3	delta smc delta mksB
	3.33049	2	delta smc delta mksB
	3.5207	2	delta smc delta mksB
	2.26137	2	delta smc delta mksB
	2.6288	2	delta smc delta mksB
	2.76485	2	delta smc delta mksB
	3.27245	3	delta smc delta mksB
	3.23279	5	delta smc delta mksB
	3.16337	3	delta smc delta mksB
	2.02463	2	delta smc delta mksB
	3.47748	3	delta smc delta mksB
	3.13907	3	delta smc delta mksB
	2.10307	1	delta smc delta mksB
	2.47005	2	delta smc delta mksB
	3.09336	2	delta smc delta mksB
	2.72061	3	delta smc delta mksB
	1.16319	1	delta smc delta mksB
	2.80549	3	delta smc delta mksB
	3.06035	2	delta smc delta mksB
	4.23537	3	delta smc delta mksB
	3.17122	3	delta smc delta mksB
	2.56465	2	delta smc delta mksB
	2.57001	3	delta smc delta mksB
	2.90846	2	delta smc delta mksB
	2.32366	1	delta smc delta mksB
	2.11025	2	delta smc delta mksB
	2.52996	2	delta smc delta mksB
	2.55726	1	delta smc delta mksB
	3.0167	3	delta smc delta mksB
	3.58937	3	delta smc delta mksB
	2.40995	3	delta smc delta mksB
	2.3081	3	delta smc delta mksB
	3.36562	4	delta smc delta mksB
	2.3619	2	delta smc delta mksB
	2.14484	2	delta smc delta mksB
	3.76679	5	delta smc delta mksB
	3.5947	3	delta smc delta mksB
	2.79075	4	delta smc delta mksB
	2.45964	4	delta smc delta mksB
	3.10122	3	delta smc delta mksB
	3.24235	6	delta smc delta mksB
	3.04516	2	delta smc delta mksB
	3.87193	4	delta smc delta mksB
	2.75915	3	delta smc delta mksB
	2.51306	2	delta smc delta mksB
	2.56615	3	delta smc delta mksB
	1.9484	2	delta smc delta mksB
	2.40183	2	delta smc delta mksB
	1.49761	1	delta smc delta mksB
	3.75874	5	delta smc delta mksB
	3.32075	3	delta smc delta mksB
	3.73008	7	delta smc delta mksB
	2.38125	2	delta smc delta mksB
	2.58171	2	delta smc delta mksB
	3.11938	2	delta smc delta mksB
	3.22258	2	delta smc delta mksB
	1.61725	3	delta smc delta mksB
	2.43396	2	delta smc delta mksB
	3.22623	3	delta smc delta mksB
	3.51025	4	delta smc delta mksB
	2.85711	3	delta smc delta mksB
	2.20012	2	delta smc delta mksB
	2.87406	3	delta smc delta mksB

## Sheet: Figure 3E
Figure 3E	Cell length	ParB-mNeonGreen foci per cell	SMC-mCherry foci per cell
	2.448	1	1
	1.886	1	1
	2.988	2	2
	2.433	2	1
	3.082	2	2
	2.655	2	2
	2.645	2	2
	2.159	2	1
	2.509	2	4
	2.267	2	2
	2.176	2	1
	2.285	2	2
	2.317	2	3
	2.667	2	2
	1.563	2	2
	1.869	2	3
	2.626	2	3
	2.039	2	2
	1.94	2	2
	1.857	2	2
	2.738	2	2
	1.904	2	2
	2.198	2	2
	2.476	2	1
	2.064	2	2
	1.977	2	2
	2.226	2	2
	1.709	2	1
	2.057	2	2
	2.206	2	2
	2.57	2	2
	1.655	2	2
	2.191	2	1
	2.039	2	1
	1.755	2	1
	2.78	3	2
	2.332	3	3
	2.617	3	1
	2.784	3	2
	2.741	3	3
	2.782	3	3
	2.676	3	2
	2.972	3	3
	2.725	3	3
	2.654	3	3
	2.587	3	2
	2.668	3	2
	2.712	3	2
	2.352	3	3
	3.054	3	3
	2.172	3	2
	2.863	3	3
	2.139	3	1
	2.742	3	2
	2.515	3	2
	3.125	3	2
	2.632	3	1
	2.142	3	2
	3.467	3	2
	2.412	3	2
	2.488	3	3
	2.185	3	2
	2.147	3	3
	2.289	3	4
	2.631	3	3
	3.011	3	2
	2.316	3	3
	3.498	3	3
	2.163	3	2
	2.032	3	2
	2.318	3	2
	3.168	3	3
	2.821	3	2
	2.475	3	5
	2.41	3	3
	2.907	3	3
	2.266	3	2
	2.688	3	3
	2.8	3	4
	2.129	3	3
	2.629	3	2
	2.463	3	4
	2.472	3	2
	3.189	3	2
	2.736	3	3
	3.397	3	2
	2.607	3	2
	2.921	3	3
	2.282	3	2
	2.351	3	2
	2.312	3	4
	3.102	3	3
	2.253	3	3
	2.988	3	3
	2.6	3	2
	2.747	3	2
	2.176	3	3
	2.43	3	4
	2.577	3	3
	2.436	3	3
	2.795	3	2
	2.109	3	3
	2.054	3	2
	2.771	3	4
	2.328	3	2
	2.34	3	2
	1.861	3	3
	2.767	3	2
	2.203	3	3
	3.248	3	4
	2.803	3	3
	2.603	3	3
	2.075	3	3
	2.39	3	4
	2.96	3	4
	2.075	3	2
	2.296	3	4
	2.597	3	3
	2.502	3	3
	2.109	3	2
	2.169	3	3
	2.846	4	2
	4.091	4	3
	3.578	4	2
	2.941	4	2
	2.645	4	4
	3.876	4	4
	3.162	4	4
	3.224	4	3
	3.316	4	3
	2.586	4	2
	2.895	4	3
	3.288	4	4
	2.541	4	2
	2.906	4	3
	3.381	4	3
	4.318	4	3
	3.314	4	3
	2.631	4	1
	3.004	4	3
	2.895	4	3
	2.607	4	4
	3.26	4	2
	3.318	4	2
	3.88	4	3
	3.264	4	3
	2.475	4	3
	2.264	4	2
	3.106	4	3
	3.405	4	3
	3.388	4	3
	2.822	4	4
	3.03	4	3
	2.965	4	3
	3.217	4	3
	3.598	4	4
	3.662	4	2
	3.354	4	2
	3.318	4	5
	3.02	4	2
	2.959	4	4
	3.216	4	3
	3.151	4	3
	3.231	4	2
	2.639	4	2
	2.654	4	5
	3.225	4	2
	2.285	4	1
	2.494	4	1
	3.425	4	3
	3.613	4	5
	2.176	4	3
	2.58	4	3
	2.795	4	3
	2.983	4	1
	2.808	4	2
	3.106	4	4
	2.465	4	3
	3.41	4	4
	2.914	4	3
	3.881	4	3
	2.546	4	2
	3.228	4	2
	3.501	4	3
	3.182	4	1
	2.495	4	3
	2.533	4	2
	2.89	4	2
	1.985	4	2
	3.237	4	2
	2.886	4	5
	2.365	4	1
	2.236	4	2
	2.72	4	3
	3.661	4	3
	3.201	4	2
	3.817	4	5
	3.035	4	3
	3.191	4	4
	3.585	4	4
	2.524	4	3
	3.424	4	2
	2.788	4	2
	2.152	4	2
	3.542	4	2
	2.854	4	3
	3.275	4	3
	2.1	4	1
	3.498	4	3
	3.958	4	4
	3.271	4	1
	3.101	4	5
	3.675	4	4
	2.91	4	4
	3.021	4	3
	2.662	4	3
	3.358	4	4
	2.731	4	3
	3.377	4	4
	3.419	4	4
	2.397	4	3
	2.148	4	2
	2.408	4	4
	3.347	4	4
	3.613	4	2
	1.966	4	4
	3.794	4	4
	3.345	4	4
	2.935	4	4
	3.027	4	4
	2.308	4	4
	3.244	4	3
	2.84	4	3
	3.233	4	3
	2.185	4	4
	3.271	4	3
	3.461	4	4
	2.868	4	3
	3.375	4	3
	3.707	4	5
	2.482	4	5
	3.027	4	4
	2.979	4	4
	3.354	4	4
	3.031	4	4
	2.678	4	4
	3.303	4	4
	3.216	4	5
	3.43	4	5
	3.201	4	4
	3.049	4	4
	2.981	4	2
	2.708	4	4
	3.089	4	4
	3.214	4	3
	3.932	4	4
	3.097	4	3
	3.974	4	5
	3.568	4	4
	3.111	4	3
	3.459	4	4
	3.494	4	4
	3.195	4	4
	3.137	4	4
	2.768	4	3
	3.248	4	4
	2.801	4	5
	2.942	4	4
	3.565	4	3
	2.212	4	3
	2.767	4	4
	3.397	4	3
	2.481	4	4
	2.893	4	4
	2.505	4	4
	2.557	4	4
	2.422	4	4
	3.099	4	3
	2.581	4	3
	2.899	4	3
	4.235	5	4
	3.654	5	5
	4.192	5	4
	2.912	5	4
	3.519	5	4
	3.643	5	5
	3.931	5	4
	4.308	5	4
	3.715	5	3
	3.176	5	4
	3.352	5	2
	2.842	5	2
	2.934	5	4
	3.414	5	3
	3.237	5	3
	3.943	5	5
	3.751	5	5
	3.442	5	6
	4.59	5	4
	4.097	5	2
	3.254	5	3
	3.908	5	3
	3.41	5	4
	3.376	5	5
	3.809	5	4
	3.12	5	3
	3.539	5	3
	3.251	5	4
	3.808	5	2
	3.902	5	4
	2.773	5	2
	3.871	5	4
	3.376	5	5
	3.139	5	5
	2.864	5	3
	4.02	5	4
	3.256	5	5
	3.841	5	4
	2.949	5	3
	3.734	5	4
	3.337	5	5
	3.06	5	4
	2.962	5	5
	2.83	5	2
	3.349	5	4
	3.331	5	3
	2.712	5	4
	3.98	5	8
	3.436	5	4
	2.968	5	4
	4.292	5	5
	3.646	6	3
	4.026	6	3
	3.973	6	4
	3.847	6	5
	4.279	6	5
	3.755	6	4
	4.02	6	5
	4.352	6	4
	4.082	6	5
	4.111	6	4
	4.13	6	3
	3.784	6	6
	4.542	6	4
	4.129	6	6
	3.904	6	5
	3.712	6	5
	5.206	6	5
	4.018	6	6
	3.819	6	6
	3.163	6	5
	5.023	6	6
	2.846	6	4
	4.24	6	4
	3.717	6	3
	5.067	7	4
	5	7	5

## Sheet: Figure 5B, C
Figure 5B, C
	x	cell length
	y	fluorescence intensity profile
	cell_id	unique id for each cell including fluorescence channel; "Red": DivIVA channel, "Blue": MksB channel
	xn	normalized cell length profile (0-1)
	yn	normalized fluorescence profile (0-1)
	B			C
	x	y	cell_id	xn	yn	fluorescence channel
	0	121.68	Red0.f3	0	0.895694	divIVA
	0.064	121.66	Red0.f3	0.0100235	0.895547	divIVA
	0.129	121.8	Red0.f3	0.0202036	0.896577	divIVA
	0.193	122.74	Red0.f3	0.0302271	0.903497	divIVA
	0.258	120.38	Red0.f3	0.0404072	0.886124	divIVA
	0.322	123.76	Red0.f3	0.0504307	0.911005	divIVA
	0.387	123.36	Red0.f3	0.0606108	0.90806	divIVA
	0.451	123.46	Red0.f3	0.0706343	0.908796	divIVA
	0.516	122.36	Red0.f3	0.0808144	0.900699	divIVA
	0.58	123.46	Red0.f3	0.0908379	0.908796	divIVA
	0.645	123.13	Red0.f3	0.101018	0.906367	divIVA
	0.709	124.63	Red0.f3	0.111042	0.917409	divIVA
	0.774	122.48	Red0.f3	0.121222	0.901583	divIVA
	0.838	122.85	Red0.f3	0.131245	0.904306	divIVA
	0.903	123.53	Red0.f3	0.141425	0.909312	divIVA
	0.967	122.98	Red0.f3	0.151449	0.905263	divIVA
	1.032	123.64	Red0.f3	0.161629	0.910121	divIVA
	1.096	122.3	Red0.f3	0.171652	0.900258	divIVA
	1.161	124.31	Red0.f3	0.181832	0.915053	divIVA
	1.225	124.92	Red0.f3	0.191856	0.919544	divIVA
	1.29	125.05	Red0.f3	0.202036	0.920501	divIVA
	1.354	123.17	Red0.f3	0.21206	0.906662	divIVA
	1.419	124.11	Red0.f3	0.22224	0.913581	divIVA
	1.483	123.15	Red0.f3	0.232263	0.906515	divIVA
	1.548	123.63	Red0.f3	0.242443	0.910048	divIVA
	1.612	122.79	Red0.f3	0.252467	0.903865	divIVA
	1.677	122.48	Red0.f3	0.262647	0.901583	divIVA
	1.741	123.37	Red0.f3	0.27267	0.908134	divIVA
	1.806	123.36	Red0.f3	0.28285	0.90806	divIVA
	1.87	122.93	Red0.f3	0.292874	0.904895	divIVA
	1.935	122.97	Red0.f3	0.303054	0.90519	divIVA
	1.999	124.04	Red0.f3	0.313078	0.913066	divIVA
	2.064	121.09	Red0.f3	0.323258	0.891351	divIVA
	2.128	121.99	Red0.f3	0.333281	0.897976	divIVA
	2.193	124.09	Red0.f3	0.343461	0.913434	divIVA
	2.257	122.41	Red0.f3	0.353485	0.901067	divIVA
	2.322	123.38	Red0.f3	0.363665	0.908208	divIVA
	2.386	122.31	Red0.f3	0.373688	0.900331	divIVA
	2.451	121.23	Red0.f3	0.383868	0.892381	divIVA
	2.515	124.36	Red0.f3	0.393892	0.915421	divIVA
	2.58	121.77	Red0.f3	0.404072	0.896356	divIVA
	2.644	124.25	Red0.f3	0.414096	0.914612	divIVA
	2.709	120.84	Red0.f3	0.424276	0.88951	divIVA
	2.773	123.58	Red0.f3	0.434299	0.90968	divIVA
	2.838	122.05	Red0.f3	0.444479	0.898417	divIVA
	2.902	123.25	Red0.f3	0.454503	0.907251	divIVA
	2.967	123.42	Red0.f3	0.464683	0.908502	divIVA
	3.031	123.95	Red0.f3	0.474706	0.912403	divIVA
	3.096	123.82	Red0.f3	0.484886	0.911446	divIVA
	3.16	124.73	Red0.f3	0.49491	0.918145	divIVA
	3.225	126.23	Red0.f3	0.50509	0.929187	divIVA
	3.289	124.16	Red0.f3	0.515114	0.913949	divIVA
	3.354	126.06	Red0.f3	0.525294	0.927935	divIVA
	3.418	129.91	Red0.f3	0.535317	0.956275	divIVA
	3.483	128.74	Red0.f3	0.545497	0.947663	divIVA
	3.547	125.85	Red0.f3	0.555521	0.926389	divIVA
	3.612	126.63	Red0.f3	0.565701	0.932131	divIVA
	3.676	124.08	Red0.f3	0.575724	0.91336	divIVA
	3.741	123.89	Red0.f3	0.585904	0.911962	divIVA
	3.805	124.22	Red0.f3	0.595928	0.914391	divIVA
	3.87	125.35	Red0.f3	0.606108	0.922709	divIVA
	3.934	124.07	Red0.f3	0.616132	0.913287	divIVA
	3.999	122.62	Red0.f3	0.626312	0.902613	divIVA
	4.063	125.23	Red0.f3	0.636335	0.921826	divIVA
	4.128	126.46	Red0.f3	0.646515	0.93088	divIVA
	4.192	125.16	Red0.f3	0.656539	0.92131	divIVA
	4.257	124.12	Red0.f3	0.666719	0.913655	divIVA
	4.321	125.66	Red0.f3	0.676742	0.924991	divIVA
	4.386	126.73	Red0.f3	0.686922	0.932867	divIVA
	4.45	128.47	Red0.f3	0.696946	0.945675	divIVA
	4.515	128.87	Red0.f3	0.707126	0.94862	divIVA
	4.579	129.17	Red0.f3	0.71715	0.950828	divIVA
	4.644	130.02	Red0.f3	0.72733	0.957085	divIVA
	4.708	130.64	Red0.f3	0.737353	0.961649	divIVA
	4.773	131.83	Red0.f3	0.747533	0.970409	divIVA
	4.837	130.98	Red0.f3	0.757557	0.964152	divIVA
	4.902	130.99	Red0.f3	0.767737	0.964225	divIVA
	4.966	132.43	Red0.f3	0.77776	0.974825	divIVA
	5.031	133.04	Red0.f3	0.78794	0.979315	divIVA
	5.095	134.06	Red0.f3	0.797964	0.986824	divIVA
	5.16	135.7	Red0.f3	0.808144	0.998896	divIVA
	5.224	135.43	Red0.f3	0.818168	0.996908	divIVA
	5.289	135.85	Red0.f3	0.828348	1	divIVA
	5.353	135.14	Red0.f3	0.838371	0.994774	divIVA
	5.418	134.24	Red0.f3	0.848551	0.988149	divIVA
	5.482	132.86	Red0.f3	0.858575	0.97799	divIVA
	5.547	134.28	Red0.f3	0.868755	0.988443	divIVA
	5.611	133.9	Red0.f3	0.878778	0.985646	divIVA
	5.676	131.08	Red0.f3	0.888958	0.964888	divIVA
	5.74	131.42	Red0.f3	0.898982	0.967391	divIVA
	5.805	132.53	Red0.f3	0.909162	0.975561	divIVA
	5.869	131.35	Red0.f3	0.919186	0.966875	divIVA
	5.934	131.63	Red0.f3	0.929366	0.968936	divIVA
	5.998	132.33	Red0.f3	0.939389	0.974089	divIVA
	6.063	133.03	Red0.f3	0.949569	0.979242	divIVA
	6.127	132.49	Red0.f3	0.959593	0.975267	divIVA
	6.192	132.18	Red0.f3	0.969773	0.972985	divIVA
	6.256	131.56	Red0.f3	0.979796	0.968421	divIVA
	6.321	133.14	Red0.f3	0.989977	0.980052	divIVA
	6.385	133.64	Red0.f3	1	0.983732	divIVA
	0	133.041	Red1.f3	0	0.882826	divIVA
	0.064	137.162	Red1.f3	0.018375	0.910172	divIVA
	0.129	143.364	Red1.f3	0.037037	0.951327	divIVA
	0.193	150.302	Red1.f3	0.055412	0.997366	divIVA
	0.258	150.699	Red1.f3	0.0740741	1	divIVA
	0.322	148.628	Red1.f3	0.092449	0.986257	divIVA
	0.387	143.061	Red1.f3	0.111111	0.949316	divIVA
	0.451	135.228	Red1.f3	0.129486	0.897338	divIVA
	0.516	130.649	Red1.f3	0.148148	0.866953	divIVA
	0.58	128.932	Red1.f3	0.166523	0.85556	divIVA
	0.645	128.321	Red1.f3	0.185185	0.851505	divIVA
	0.709	126.842	Red1.f3	0.20356	0.841691	divIVA
	0.774	126.727	Red1.f3	0.222222	0.840928	divIVA
	0.838	130.974	Red1.f3	0.240597	0.86911	divIVA
	0.903	130.473	Red1.f3	0.259259	0.865785	divIVA
	0.967	128.239	Red1.f3	0.277634	0.850961	divIVA
	1.032	123.741	Red1.f3	0.296296	0.821114	divIVA
	1.096	128.475	Red1.f3	0.314671	0.852527	divIVA
	1.161	128.705	Red1.f3	0.333333	0.854053	divIVA
	1.225	127.081	Red1.f3	0.351708	0.843277	divIVA
	1.29	126.779	Red1.f3	0.37037	0.841273	divIVA
	1.354	131.403	Red1.f3	0.388745	0.871957	divIVA
	1.419	131.736	Red1.f3	0.407407	0.874166	divIVA
	1.483	137.464	Red1.f3	0.425782	0.912176	divIVA
	1.548	138.471	Red1.f3	0.444444	0.918858	divIVA
	1.612	147.921	Red1.f3	0.462819	0.981566	divIVA
	1.677	149.451	Red1.f3	0.481481	0.991719	divIVA
	1.741	147.909	Red1.f3	0.499856	0.981486	divIVA
	1.806	139.048	Red1.f3	0.518519	0.922687	divIVA
	1.87	134.732	Red1.f3	0.536893	0.894047	divIVA
	1.935	132.641	Red1.f3	0.555556	0.880172	divIVA
	1.999	127.639	Red1.f3	0.573931	0.84698	divIVA
	2.064	126.164	Red1.f3	0.592593	0.837192	divIVA
	2.128	128.795	Red1.f3	0.610968	0.854651	divIVA
	2.193	130.758	Red1.f3	0.62963	0.867677	divIVA
	2.257	130.513	Red1.f3	0.648005	0.866051	divIVA
	2.322	128.403	Red1.f3	0.666667	0.852049	divIVA
	2.386	126.003	Red1.f3	0.685042	0.836124	divIVA
	2.451	128.7	Red1.f3	0.703704	0.85402	divIVA
	2.515	127.553	Red1.f3	0.722079	0.846409	divIVA
	2.58	127.076	Red1.f3	0.740741	0.843244	divIVA
	2.644	125.873	Red1.f3	0.759116	0.835261	divIVA
	2.709	126.645	Red1.f3	0.777778	0.840384	divIVA
	2.773	130.036	Red1.f3	0.796153	0.862886	divIVA
	2.838	130.398	Red1.f3	0.814815	0.865288	divIVA
	2.902	129.411	Red1.f3	0.83319	0.858738	divIVA
	2.967	132.262	Red1.f3	0.851852	0.877657	divIVA
	3.031	137.981	Red1.f3	0.870227	0.915607	divIVA
	3.096	133.388	Red1.f3	0.888889	0.885129	divIVA
	3.16	134.029	Red1.f3	0.907264	0.889382	divIVA
	3.225	133.234	Red1.f3	0.925926	0.884107	divIVA
	3.289	128.563	Red1.f3	0.944301	0.853111	divIVA
	3.354	128.669	Red1.f3	0.962963	0.853815	divIVA
	3.418	126.752	Red1.f3	0.981338	0.841094	divIVA
	3.483	127.296	Red1.f3	1	0.844704	divIVA
	0	151.479	Red10f3	0	0.946827	divIVA
	0.064	155.009	Red10f3	0.0187244	0.968891	divIVA
	0.129	155.482	Red10f3	0.0377414	0.971848	divIVA
	0.193	159.986	Red10f3	0.0564658	1	divIVA
	0.258	155.378	Red10f3	0.0754827	0.971197	divIVA
	0.322	151.069	Red10f3	0.0942071	0.944264	divIVA
	0.387	141.644	Red10f3	0.113224	0.885352	divIVA
	0.451	137.444	Red10f3	0.131949	0.8591	divIVA
	0.516	132.861	Red10f3	0.150965	0.830454	divIVA
	0.58	130.706	Red10f3	0.16969	0.816984	divIVA
	0.645	129.238	Red10f3	0.188707	0.807808	divIVA
	0.709	127.091	Red10f3	0.207431	0.794388	divIVA
	0.774	127.518	Red10f3	0.226448	0.797057	divIVA
	0.838	128.476	Red10f3	0.245173	0.803045	divIVA
	0.903	128.729	Red10f3	0.26419	0.804627	divIVA
	0.967	126.352	Red10f3	0.282914	0.789769	divIVA
	1.032	127.654	Red10f3	0.301931	0.797907	divIVA
	1.096	129.124	Red10f3	0.320655	0.807096	divIVA
	1.161	127.561	Red10f3	0.339672	0.797326	divIVA
	1.225	128.306	Red10f3	0.358397	0.801983	divIVA
	1.29	131.505	Red10f3	0.377414	0.821978	divIVA
	1.354	134.716	Red10f3	0.396138	0.842049	divIVA
	1.419	139.492	Red10f3	0.415155	0.871901	divIVA
	1.483	144.026	Red10f3	0.433879	0.900241	divIVA
	1.548	147.811	Red10f3	0.452896	0.9239	divIVA
	1.612	151.861	Red10f3	0.471621	0.949214	divIVA
	1.677	147.574	Red10f3	0.490638	0.922418	divIVA
	1.741	138.55	Red10f3	0.509362	0.866013	divIVA
	1.806	135.253	Red10f3	0.528379	0.845405	divIVA
	1.87	131.844	Red10f3	0.547104	0.824097	divIVA
	1.935	131.529	Red10f3	0.566121	0.822128	divIVA
	1.999	129.935	Red10f3	0.584845	0.812165	divIVA
	2.064	128.774	Red10f3	0.603862	0.804908	divIVA
	2.128	127.359	Red10f3	0.622586	0.796063	divIVA
	2.193	127.287	Red10f3	0.641603	0.795613	divIVA
	2.257	127.306	Red10f3	0.660328	0.795732	divIVA
	2.322	127.476	Red10f3	0.679345	0.796795	divIVA
	2.386	124.974	Red10f3	0.698069	0.781156	divIVA
	2.451	127.406	Red10f3	0.717086	0.796357	divIVA
	2.515	126.573	Red10f3	0.73581	0.79115	divIVA
	2.58	126.811	Red10f3	0.754827	0.792638	divIVA
	2.644	123.365	Red10f3	0.773552	0.771099	divIVA
	2.709	125.229	Red10f3	0.792569	0.78275	divIVA
	2.773	127.408	Red10f3	0.811293	0.79637	divIVA
	2.838	125.285	Red10f3	0.83031	0.7831	divIVA
	2.902	126.389	Red10f3	0.849035	0.79	divIVA
	2.967	128.906	Red10f3	0.868051	0.805733	divIVA
	3.031	127.832	Red10f3	0.886776	0.79902	divIVA
	3.096	135.993	Red10f3	0.905793	0.850031	divIVA
	3.16	142.381	Red10f3	0.924517	0.889959	divIVA
	3.225	144.642	Red10f3	0.943534	0.904092	divIVA
	3.289	145.237	Red10f3	0.962259	0.907811	divIVA
	3.354	145.261	Red10f3	0.981276	0.907961	divIVA
	3.418	140.597	Red10f3	1	0.878808	divIVA
	0	131.541	Red11f3	0	0.836168	divIVA
	0.064	138.394	Red11f3	0.0211151	0.879731	divIVA
	0.129	145.253	Red11f3	0.0425602	0.923332	divIVA
	0.193	154.963	Red11f3	0.0636754	0.985055	divIVA
	0.258	157.314	Red11f3	0.0851204	1	divIVA
	0.322	152.506	Red11f3	0.106236	0.969437	divIVA
	0.387	147.885	Red11f3	0.127681	0.940063	divIVA
	0.451	140.723	Red11f3	0.148796	0.894536	divIVA
	0.516	134.815	Red11f3	0.170241	0.85698	divIVA
	0.58	130.213	Red11f3	0.191356	0.827727	divIVA
	0.645	128.57	Red11f3	0.212801	0.817283	divIVA
	0.709	125.037	Red11f3	0.233916	0.794824	divIVA
	0.774	125.896	Red11f3	0.255361	0.800285	divIVA
	0.838	126.752	Red11f3	0.276476	0.805726	divIVA
	0.903	125.169	Red11f3	0.297921	0.795663	divIVA
	0.967	126.456	Red11f3	0.319037	0.803845	divIVA
	1.032	126.289	Red11f3	0.340482	0.802783	divIVA
	1.096	128.224	Red11f3	0.361597	0.815083	divIVA
	1.161	125.596	Red11f3	0.383042	0.798378	divIVA
	1.225	125.135	Red11f3	0.404157	0.795447	divIVA
	1.29	127.928	Red11f3	0.425602	0.813202	divIVA
	1.354	126.205	Red11f3	0.446717	0.802249	divIVA
	1.419	129.244	Red11f3	0.468162	0.821567	divIVA
	1.483	131.186	Red11f3	0.489277	0.833912	divIVA
	1.548	126.202	Red11f3	0.510723	0.80223	divIVA
	1.612	123.159	Red11f3	0.531838	0.782886	divIVA
	1.677	125.466	Red11f3	0.553283	0.797551	divIVA
	1.741	126.153	Red11f3	0.574398	0.801918	divIVA
	1.806	126.445	Red11f3	0.595843	0.803775	divIVA
	1.87	123.059	Red11f3	0.616958	0.782251	divIVA
	1.935	127.098	Red11f3	0.638403	0.807926	divIVA
	1.999	126.315	Red11f3	0.659518	0.802948	divIVA
	2.064	124.838	Red11f3	0.680963	0.793559	divIVA
	2.128	127.463	Red11f3	0.702079	0.810246	divIVA
	2.193	124.992	Red11f3	0.723524	0.794538	divIVA
	2.257	125.731	Red11f3	0.744639	0.799236	divIVA
	2.322	126.578	Red11f3	0.766084	0.80462	divIVA
	2.386	126.952	Red11f3	0.787199	0.806997	divIVA
	2.451	129.381	Red11f3	0.808644	0.822438	divIVA
	2.515	132.093	Red11f3	0.829759	0.839677	divIVA
	2.58	139.345	Red11f3	0.851204	0.885776	divIVA
	2.644	141.495	Red11f3	0.872319	0.899443	divIVA
	2.709	146.399	Red11f3	0.893764	0.930616	divIVA
	2.773	151.526	Red11f3	0.91488	0.963207	divIVA
	2.838	145.491	Red11f3	0.936325	0.924845	divIVA
	2.902	140.622	Red11f3	0.95744	0.893894	divIVA
	2.967	136.467	Red11f3	0.978885	0.867482	divIVA
	3.031	130.481	Red11f3	1	0.82943	divIVA
	0	124.168	Red12f3	0	0.757783	divIVA
	0.064	129.806	Red12f3	0.0220538	0.792191	divIVA
	0.129	136.915	Red12f3	0.0444521	0.835576	divIVA
	0.193	147.556	Red12f3	0.0665059	0.900517	divIVA
	0.258	154.338	Red12f3	0.0889042	0.941907	divIVA
	0.322	156.715	Red12f3	0.110958	0.956413	divIVA
	0.387	151.662	Red12f3	0.133356	0.925575	divIVA
	0.451	144.133	Red12f3	0.15541	0.879627	divIVA
	0.516	137.918	Red12f3	0.177808	0.841697	divIVA
	0.58	133.872	Red12f3	0.199862	0.817005	divIVA
	0.645	133.796	Red12f3	0.222261	0.816541	divIVA
	0.709	128.465	Red12f3	0.244314	0.784007	divIVA
	0.774	124.857	Red12f3	0.266713	0.761988	divIVA
	0.838	127.063	Red12f3	0.288766	0.775451	divIVA
	0.903	130.831	Red12f3	0.311165	0.798446	divIVA
	0.967	129.637	Red12f3	0.333218	0.791159	divIVA
	1.032	129.04	Red12f3	0.355617	0.787516	divIVA
	1.096	129.55	Red12f3	0.377671	0.790628	divIVA
	1.161	131.48	Red12f3	0.400069	0.802407	divIVA
	1.225	130.896	Red12f3	0.422123	0.798843	divIVA
	1.29	131.668	Red12f3	0.444521	0.803554	divIVA
	1.354	133.528	Red12f3	0.466575	0.814906	divIVA
	1.419	137.224	Red12f3	0.488973	0.837462	divIVA
	1.483	138.119	Red12f3	0.511027	0.842924	divIVA
	1.548	137.379	Red12f3	0.533425	0.838408	divIVA
	1.612	140.26	Red12f3	0.555479	0.85599	divIVA
	1.677	135.636	Red12f3	0.577877	0.827771	divIVA
	1.741	131.082	Red12f3	0.599931	0.799978	divIVA
	1.806	131.811	Red12f3	0.622329	0.804427	divIVA
	1.87	132.059	Red12f3	0.644383	0.805941	divIVA
	1.935	131.721	Red12f3	0.666782	0.803878	divIVA
	1.999	129.731	Red12f3	0.688835	0.791733	divIVA
	2.064	130.243	Red12f3	0.711234	0.794858	divIVA
	2.128	131.516	Red12f3	0.733287	0.802627	divIVA
	2.193	131.394	Red12f3	0.755686	0.801882	divIVA
	2.257	133.587	Red12f3	0.777739	0.815266	divIVA
	2.322	131.633	Red12f3	0.800138	0.803341	divIVA
	2.386	135.878	Red12f3	0.822192	0.829247	divIVA
	2.451	137.998	Red12f3	0.84459	0.842186	divIVA
	2.515	139.68	Red12f3	0.866644	0.852451	divIVA
	2.58	145.679	Red12f3	0.889042	0.889062	divIVA
	2.644	148.378	Red12f3	0.911096	0.905533	divIVA
	2.709	152.962	Red12f3	0.933494	0.933509	divIVA
	2.773	163.391	Red12f3	0.955548	0.997156	divIVA
	2.838	163.857	Red12f3	0.977946	1	divIVA
	2.902	162.763	Red12f3	1	0.993323	divIVA
	0	142.877	Red13f3	0	0.916172	divIVA
	0.064	150.162	Red13f3	0.023625	0.962886	divIVA
	0.129	154.411	Red13f3	0.047619	0.990131	divIVA
	0.193	155.95	Red13f3	0.071244	1	divIVA
	0.258	149.141	Red13f3	0.0952381	0.956339	divIVA
	0.322	140.768	Red13f3	0.118863	0.902648	divIVA
	0.387	135.381	Red13f3	0.142857	0.868105	divIVA
	0.451	134.005	Red13f3	0.166482	0.859282	divIVA
	0.516	128.149	Red13f3	0.190476	0.821731	divIVA
	0.58	130.001	Red13f3	0.214101	0.833607	divIVA
	0.645	128.249	Red13f3	0.238095	0.822373	divIVA
	0.709	127.802	Red13f3	0.26172	0.819506	divIVA
	0.774	127.284	Red13f3	0.285714	0.816185	divIVA
	0.838	127.839	Red13f3	0.309339	0.819744	divIVA
	0.903	129.405	Red13f3	0.333333	0.829785	divIVA
	0.967	129.428	Red13f3	0.356958	0.829933	divIVA
	1.032	128.343	Red13f3	0.380952	0.822975	divIVA
	1.096	129.398	Red13f3	0.404577	0.82974	divIVA
	1.161	129.397	Red13f3	0.428571	0.829734	divIVA
	1.225	127.564	Red13f3	0.452196	0.81798	divIVA
	1.29	129.088	Red13f3	0.47619	0.827752	divIVA
	1.354	128.89	Red13f3	0.499815	0.826483	divIVA
	1.419	128.916	Red13f3	0.52381	0.82665	divIVA
	1.483	130.906	Red13f3	0.547434	0.83941	divIVA
	1.548	131.762	Red13f3	0.571429	0.844899	divIVA
	1.612	129.908	Red13f3	0.595054	0.833011	divIVA
	1.677	127.315	Red13f3	0.619048	0.816383	divIVA
	1.741	127.451	Red13f3	0.642673	0.817256	divIVA
	1.806	126.832	Red13f3	0.666667	0.813286	divIVA
	1.87	129.018	Red13f3	0.690292	0.827304	divIVA
	1.935	131.399	Red13f3	0.714286	0.842571	divIVA
	1.999	131.003	Red13f3	0.737911	0.840032	divIVA
	2.064	129.476	Red13f3	0.761905	0.83024	divIVA
	2.128	129.496	Red13f3	0.78553	0.830369	divIVA
	2.193	129.085	Red13f3	0.809524	0.827733	divIVA
	2.257	130.567	Red13f3	0.833149	0.837236	divIVA
	2.322	135.749	Red13f3	0.857143	0.870465	divIVA
	2.386	138.448	Red13f3	0.880768	0.887772	divIVA
	2.451	140.265	Red13f3	0.904762	0.899423	divIVA
	2.515	143.574	Red13f3	0.928387	0.920641	divIVA
	2.58	147.204	Red13f3	0.952381	0.943918	divIVA
	2.644	143.401	Red13f3	0.976006	0.919532	divIVA
	2.709	137.897	Red13f3	1	0.884239	divIVA
	0	136.37	Red14f3	0	0.875351	divIVA
	0.064	147.003	Red14f3	0.0242057	0.943603	divIVA
	0.129	153.826	Red14f3	0.0487897	0.9874	divIVA
	0.193	155.789	Red14f3	0.0729955	1	divIVA
	0.258	152.204	Red14f3	0.0975794	0.976988	divIVA
	0.322	147.374	Red14f3	0.121785	0.945985	divIVA
	0.387	135.659	Red14f3	0.146369	0.870787	divIVA
	0.451	129.846	Red14f3	0.170575	0.833473	divIVA
	0.516	124.938	Red14f3	0.195159	0.801969	divIVA
	0.58	128.592	Red14f3	0.219365	0.825424	divIVA
	0.645	126.269	Red14f3	0.243949	0.810513	divIVA
	0.709	127.456	Red14f3	0.268154	0.818132	divIVA
	0.774	128.59	Red14f3	0.292738	0.825411	divIVA
	0.838	128.517	Red14f3	0.316944	0.824943	divIVA
	0.903	127.287	Red14f3	0.341528	0.817047	divIVA
	0.967	132.673	Red14f3	0.365734	0.85162	divIVA
	1.032	130.718	Red14f3	0.390318	0.839071	divIVA
	1.096	134.782	Red14f3	0.414523	0.865157	divIVA
	1.161	133.889	Red14f3	0.439107	0.859425	divIVA
	1.225	135.079	Red14f3	0.463313	0.867064	divIVA
	1.29	141.28	Red14f3	0.487897	0.906868	divIVA
	1.354	142.656	Red14f3	0.512103	0.9157	divIVA
	1.419	147.059	Red14f3	0.536687	0.943963	divIVA
	1.483	145.207	Red14f3	0.560893	0.932075	divIVA
	1.548	140.768	Red14f3	0.585477	0.903581	divIVA
	1.612	137.484	Red14f3	0.609682	0.882501	divIVA
	1.677	132.485	Red14f3	0.634266	0.850413	divIVA
	1.741	131.833	Red14f3	0.658472	0.846228	divIVA
	1.806	133.376	Red14f3	0.683056	0.856132	divIVA
	1.87	134.206	Red14f3	0.707262	0.86146	divIVA
	1.935	131.791	Red14f3	0.731846	0.845958	divIVA
	1.999	131.806	Red14f3	0.756051	0.846055	divIVA
	2.064	132.721	Red14f3	0.780635	0.851928	divIVA
	2.128	135.135	Red14f3	0.804841	0.867423	divIVA
	2.193	135.648	Red14f3	0.829425	0.870716	divIVA
	2.257	137.793	Red14f3	0.853631	0.884485	divIVA
	2.322	141.165	Red14f3	0.878215	0.906129	divIVA
	2.386	142.375	Red14f3	0.902421	0.913896	divIVA
	2.451	148.874	Red14f3	0.927005	0.955613	divIVA
	2.515	147.526	Red14f3	0.95121	0.94696	divIVA
	2.58	143.802	Red14f3	0.975794	0.923056	divIVA
	2.644	139.556	Red14f3	1	0.895801	divIVA
	0	133.933	Red15f3	0	0.85513	divIVA
	0.064	137.535	Red15f3	0.01682	0.878128	divIVA
	0.129	140.797	Red15f3	0.0339028	0.898955	divIVA
	0.193	145.888	Red15f3	0.0507227	0.93146	divIVA
	0.258	150.885	Red15f3	0.0678055	0.963364	divIVA
	0.322	149.877	Red15f3	0.0846255	0.956928	divIVA
	0.387	147.581	Red15f3	0.101708	0.942269	divIVA
	0.451	144.533	Red15f3	0.118528	0.922808	divIVA
	0.516	140.423	Red15f3	0.135611	0.896567	divIVA
	0.58	133.504	Red15f3	0.152431	0.852391	divIVA
	0.645	134.923	Red15f3	0.169514	0.861451	divIVA
	0.709	139.996	Red15f3	0.186334	0.893841	divIVA
	0.774	137.003	Red15f3	0.203417	0.874731	divIVA
	0.838	135.663	Red15f3	0.220237	0.866175	divIVA
	0.903	133.037	Red15f3	0.237319	0.849409	divIVA
	0.967	134.619	Red15f3	0.254139	0.85951	divIVA
	1.032	133.508	Red15f3	0.271222	0.852416	divIVA
	1.096	133.087	Red15f3	0.288042	0.849728	divIVA
	1.161	133.239	Red15f3	0.305125	0.850699	divIVA
	1.225	132.677	Red15f3	0.321945	0.847111	divIVA
	1.29	130.569	Red15f3	0.339028	0.833652	divIVA
	1.354	130.42	Red15f3	0.355848	0.8327	divIVA
	1.419	128.603	Red15f3	0.37293	0.821099	divIVA
	1.483	130.527	Red15f3	0.38975	0.833383	divIVA
	1.548	135.849	Red15f3	0.406833	0.867363	divIVA
	1.612	137.851	Red15f3	0.423653	0.880145	divIVA
	1.677	144.539	Red15f3	0.440736	0.922847	divIVA
	1.741	148.31	Red15f3	0.457556	0.946924	divIVA
	1.806	152.058	Red15f3	0.474639	0.970854	divIVA
	1.87	152.021	Red15f3	0.491459	0.970617	divIVA
	1.935	144.699	Red15f3	0.508541	0.923868	divIVA
	1.999	140.771	Red15f3	0.525361	0.898789	divIVA
	2.064	135.338	Red15f3	0.542444	0.8641	divIVA
	2.128	135.669	Red15f3	0.559264	0.866214	divIVA
	2.193	133.454	Red15f3	0.576347	0.852072	divIVA
	2.257	131.049	Red15f3	0.593167	0.836716	divIVA
	2.322	129.809	Red15f3	0.61025	0.828799	divIVA
	2.386	129.937	Red15f3	0.62707	0.829616	divIVA
	2.451	132.327	Red15f3	0.644152	0.844876	divIVA
	2.515	127.97	Red15f3	0.660972	0.817058	divIVA
	2.58	128.244	Red15f3	0.678055	0.818807	divIVA
	2.644	128.287	Red15f3	0.694875	0.819081	divIVA
	2.709	126.337	Red15f3	0.711958	0.806631	divIVA
	2.773	128.357	Red15f3	0.728778	0.819528	divIVA
	2.838	127.492	Red15f3	0.745861	0.814006	divIVA
	2.902	126.981	Red15f3	0.762681	0.810743	divIVA
	2.967	128.279	Red15f3	0.779763	0.81903	divIVA
	3.031	128.18	Red15f3	0.796583	0.818398	divIVA
	3.096	128.331	Red15f3	0.813666	0.819362	divIVA
	3.16	129.487	Red15f3	0.830486	0.826743	divIVA
	3.225	128.295	Red15f3	0.847569	0.819133	divIVA
	3.289	132.189	Red15f3	0.864389	0.843995	divIVA
	3.354	133.182	Red15f3	0.881472	0.850335	divIVA
	3.418	136.916	Red15f3	0.898292	0.874176	divIVA
	3.483	138.251	Red15f3	0.915375	0.882699	divIVA
	3.547	149.425	Red15f3	0.932194	0.954043	divIVA
	3.612	155.483	Red15f3	0.949277	0.992721	divIVA
	3.676	156.623	Red15f3	0.966097	1	divIVA
	3.741	147.551	Red15f3	0.98318	0.942077	divIVA
	3.805	146.011	Red15f3	1	0.932245	divIVA
	0	133.691	Red16f3	0	0.823195	divIVA
	0.064	138.684	Red16f3	0.018375	0.853939	divIVA
	0.129	140.067	Red16f3	0.037037	0.862455	divIVA
	0.193	146.959	Red16f3	0.055412	0.904892	divIVA
	0.258	148.297	Red16f3	0.0740741	0.913131	divIVA
	0.322	151.76	Red16f3	0.092449	0.934454	divIVA
	0.387	150.313	Red16f3	0.111111	0.925544	divIVA
	0.451	148.254	Red16f3	0.129486	0.912866	divIVA
	0.516	144.287	Red16f3	0.148148	0.888439	divIVA
	0.58	140.625	Red16f3	0.166523	0.865891	divIVA
	0.645	136.3	Red16f3	0.185185	0.83926	divIVA
	0.709	133.675	Red16f3	0.20356	0.823097	divIVA
	0.774	135.355	Red16f3	0.222222	0.833441	divIVA
	0.838	131.594	Red16f3	0.240597	0.810283	divIVA
	0.903	130.966	Red16f3	0.259259	0.806416	divIVA
	0.967	132.399	Red16f3	0.277634	0.81524	divIVA
	1.032	129.386	Red16f3	0.296296	0.796687	divIVA
	1.096	127.353	Red16f3	0.314671	0.784169	divIVA
	1.161	130.964	Red16f3	0.333333	0.806404	divIVA
	1.225	127.483	Red16f3	0.351708	0.78497	divIVA
	1.29	128.632	Red16f3	0.37037	0.792045	divIVA
	1.354	127.16	Red16f3	0.388745	0.782981	divIVA
	1.419	131.956	Red16f3	0.407407	0.812512	divIVA
	1.483	132.036	Red16f3	0.425782	0.813005	divIVA
	1.548	127.762	Red16f3	0.444444	0.786688	divIVA
	1.612	128.098	Red16f3	0.462819	0.788757	divIVA
	1.677	126.995	Red16f3	0.481481	0.781965	divIVA
	1.741	127.722	Red16f3	0.499856	0.786441	divIVA
	1.806	128.51	Red16f3	0.518519	0.791293	divIVA
	1.87	129.599	Red16f3	0.536893	0.797999	divIVA
	1.935	128.314	Red16f3	0.555556	0.790087	divIVA
	1.999	128.434	Red16f3	0.573931	0.790825	divIVA
	2.064	129.241	Red16f3	0.592593	0.795794	divIVA
	2.128	125.332	Red16f3	0.610968	0.771725	divIVA
	2.193	127.608	Red16f3	0.62963	0.785739	divIVA
	2.257	127.693	Red16f3	0.648005	0.786263	divIVA
	2.322	127.784	Red16f3	0.666667	0.786823	divIVA
	2.386	130.286	Red16f3	0.685042	0.802229	divIVA
	2.451	130.902	Red16f3	0.703704	0.806022	divIVA
	2.515	129.089	Red16f3	0.722079	0.794859	divIVA
	2.58	127.507	Red16f3	0.740741	0.785117	divIVA
	2.644	130.994	Red16f3	0.759116	0.806588	divIVA
	2.709	128.102	Red16f3	0.777778	0.788781	divIVA
	2.773	130.14	Red16f3	0.796153	0.80133	divIVA
	2.838	133.521	Red16f3	0.814815	0.822148	divIVA
	2.902	132.105	Red16f3	0.83319	0.813429	divIVA
	2.967	134.44	Red16f3	0.851852	0.827807	divIVA
	3.031	136.637	Red16f3	0.870227	0.841335	divIVA
	3.096	145.236	Red16f3	0.888889	0.894283	divIVA
	3.16	151.779	Red16f3	0.907264	0.934571	divIVA
	3.225	158.175	Red16f3	0.925926	0.973954	divIVA
	3.289	162.405	Red16f3	0.944301	1	divIVA
	3.354	154.837	Red16f3	0.962963	0.9534	divIVA
	3.418	150.292	Red16f3	0.981338	0.925415	divIVA
	3.483	145.981	Red16f3	1	0.89887	divIVA
	0	141.894	Red17f3	0	0.889897	divIVA
	0.064	146.913	Red17f3	0.0268231	0.921373	divIVA
	0.129	147.752	Red17f3	0.0540654	0.926635	divIVA
	0.193	143.098	Red17f3	0.0808885	0.897447	divIVA
	0.258	138.182	Red17f3	0.108131	0.866616	divIVA
	0.322	130.794	Red17f3	0.134954	0.820282	divIVA
	0.387	130.883	Red17f3	0.162196	0.82084	divIVA
	0.451	126.062	Red17f3	0.189019	0.790605	divIVA
	0.516	126.505	Red17f3	0.216262	0.793384	divIVA
	0.58	129.129	Red17f3	0.243085	0.80984	divIVA
	0.645	126.766	Red17f3	0.270327	0.79502	divIVA
	0.709	128.598	Red17f3	0.29715	0.80651	divIVA
	0.774	127.436	Red17f3	0.324392	0.799222	divIVA
	0.838	128.147	Red17f3	0.351215	0.803681	divIVA
	0.903	128.901	Red17f3	0.378458	0.80841	divIVA
	0.967	127.265	Red17f3	0.405281	0.79815	divIVA
	1.032	125.057	Red17f3	0.432523	0.784302	divIVA
	1.096	125.085	Red17f3	0.459346	0.784478	divIVA
	1.161	126.529	Red17f3	0.486588	0.793534	divIVA
	1.225	124.765	Red17f3	0.513412	0.782471	divIVA
	1.29	127.013	Red17f3	0.540654	0.796569	divIVA
	1.354	131.236	Red17f3	0.567477	0.823054	divIVA
	1.419	130.85	Red17f3	0.594719	0.820633	divIVA
	1.483	128.805	Red17f3	0.621542	0.807808	divIVA
	1.548	127.872	Red17f3	0.648785	0.801957	divIVA
	1.612	129.512	Red17f3	0.675608	0.812242	divIVA
	1.677	132.867	Red17f3	0.70285	0.833283	divIVA
	1.741	134.022	Red17f3	0.729673	0.840527	divIVA
	1.806	139.017	Red17f3	0.756915	0.871853	divIVA
	1.87	139.799	Red17f3	0.783738	0.876758	divIVA
	1.935	141.857	Red17f3	0.810981	0.889664	divIVA
	1.999	145.439	Red17f3	0.837804	0.912129	divIVA
	2.064	153.044	Red17f3	0.865046	0.959824	divIVA
	2.128	157.507	Red17f3	0.891869	0.987814	divIVA
	2.193	159.45	Red17f3	0.919111	1	divIVA
	2.257	154.634	Red17f3	0.945935	0.969796	divIVA
	2.322	149.282	Red17f3	0.973177	0.936231	divIVA
	2.386	138.46	Red17f3	1	0.86836	divIVA
	0	149.444	Red18f3	0	0.941997	divIVA
	0.064	155.968	Red18f3	0.0215706	0.98312	divIVA
	0.129	158.646	Red18f3	0.0434783	1	divIVA
	0.193	153.133	Red18f3	0.0650489	0.96525	divIVA
	0.258	147.302	Red18f3	0.0869565	0.928495	divIVA
	0.322	140.334	Red18f3	0.108527	0.884573	divIVA
	0.387	135.406	Red18f3	0.130435	0.85351	divIVA
	0.451	130.809	Red18f3	0.152005	0.824534	divIVA
	0.516	131.918	Red18f3	0.173913	0.831524	divIVA
	0.58	131.66	Red18f3	0.195484	0.829898	divIVA
	0.645	127.313	Red18f3	0.217391	0.802497	divIVA
	0.709	126.753	Red18f3	0.238962	0.798968	divIVA
	0.774	130	Red18f3	0.26087	0.819434	divIVA
	0.838	132.078	Red18f3	0.28244	0.832533	divIVA
	0.903	129.392	Red18f3	0.304348	0.815602	divIVA
	0.967	128.263	Red18f3	0.325918	0.808486	divIVA
	1.032	128.352	Red18f3	0.347826	0.809047	divIVA
	1.096	130.312	Red18f3	0.369397	0.821401	divIVA
	1.161	131.751	Red18f3	0.391304	0.830472	divIVA
	1.225	131.413	Red18f3	0.412875	0.828341	divIVA
	1.29	129.663	Red18f3	0.434783	0.81731	divIVA
	1.354	129.284	Red18f3	0.456353	0.814921	divIVA
	1.419	132.61	Red18f3	0.478261	0.835886	divIVA
	1.483	134.285	Red18f3	0.499831	0.846444	divIVA
	1.548	139.865	Red18f3	0.521739	0.881617	divIVA
	1.612	142.274	Red18f3	0.54331	0.896802	divIVA
	1.677	140.246	Red18f3	0.565217	0.884019	divIVA
	1.741	137.047	Red18f3	0.586788	0.863854	divIVA
	1.806	135.073	Red18f3	0.608696	0.851411	divIVA
	1.87	131.536	Red18f3	0.630266	0.829116	divIVA
	1.935	131.24	Red18f3	0.652174	0.827251	divIVA
	1.999	128.577	Red18f3	0.673745	0.810465	divIVA
	2.064	128.655	Red18f3	0.695652	0.810956	divIVA
	2.128	132.722	Red18f3	0.717223	0.836592	divIVA
	2.193	129.475	Red18f3	0.73913	0.816125	divIVA
	2.257	130.019	Red18f3	0.760701	0.819554	divIVA
	2.322	131.685	Red18f3	0.782609	0.830056	divIVA
	2.386	127.818	Red18f3	0.804179	0.805681	divIVA
	2.451	129.811	Red18f3	0.826087	0.818243	divIVA
	2.515	132.062	Red18f3	0.847658	0.832432	divIVA
	2.58	131.869	Red18f3	0.869565	0.831215	divIVA
	2.644	131.913	Red18f3	0.891136	0.831493	divIVA
	2.709	131.424	Red18f3	0.913043	0.82841	divIVA
	2.773	134.038	Red18f3	0.934614	0.844887	divIVA
	2.838	137.641	Red18f3	0.956522	0.867598	divIVA
	2.902	146.916	Red18f3	0.978092	0.926062	divIVA
	2.967	155.053	Red18f3	1	0.977352	divIVA
	0	140.628	Red19f3	0	0.881736	divIVA
	0.064	143.64	Red19f3	0.0261118	0.900621	divIVA
	0.129	154.687	Red19f3	0.0526316	0.969885	divIVA
	0.193	158.612	Red19f3	0.0787434	0.994495	divIVA
	0.258	159.49	Red19f3	0.105263	1	divIVA
	0.322	155.161	Red19f3	0.131375	0.972857	divIVA
	0.387	144.648	Red19f3	0.157895	0.906941	divIVA
	0.451	135.982	Red19f3	0.184007	0.852605	divIVA
	0.516	131.762	Red19f3	0.210526	0.826146	divIVA
	0.58	134.297	Red19f3	0.236638	0.84204	divIVA
	0.645	130.288	Red19f3	0.263158	0.816904	divIVA
	0.709	129.498	Red19f3	0.28927	0.811951	divIVA
	0.774	129.502	Red19f3	0.315789	0.811976	divIVA
	0.838	127.796	Red19f3	0.341901	0.801279	divIVA
	0.903	127.774	Red19f3	0.368421	0.801141	divIVA
	0.967	130.237	Red19f3	0.394533	0.816584	divIVA
	1.032	130.624	Red19f3	0.421053	0.819011	divIVA
	1.096	132	Red19f3	0.447164	0.827638	divIVA
	1.161	126.332	Red19f3	0.473684	0.7921	divIVA
	1.225	127.941	Red19f3	0.499796	0.802188	divIVA
	1.29	126.99	Red19f3	0.526316	0.796225	divIVA
	1.354	130.12	Red19f3	0.552428	0.815851	divIVA
	1.419	132.329	Red19f3	0.578947	0.829701	divIVA
	1.483	133.075	Red19f3	0.605059	0.834378	divIVA
	1.548	134.731	Red19f3	0.631579	0.844761	divIVA
	1.612	133.389	Red19f3	0.657691	0.836347	divIVA
	1.677	138.058	Red19f3	0.684211	0.865622	divIVA
	1.741	143.383	Red19f3	0.710322	0.899009	divIVA
	1.806	148.798	Red19f3	0.736842	0.932961	divIVA
	1.87	154.461	Red19f3	0.762954	0.968468	divIVA
	1.935	158.101	Red19f3	0.789474	0.991291	divIVA
	1.999	158.069	Red19f3	0.815585	0.99109	divIVA
	2.064	152.637	Red19f3	0.842105	0.957032	divIVA
	2.128	150.751	Red19f3	0.868217	0.945207	divIVA
	2.193	139.803	Red19f3	0.894737	0.876563	divIVA
	2.257	135.707	Red19f3	0.920849	0.850881	divIVA
	2.322	129.943	Red19f3	0.947368	0.814741	divIVA
	2.386	127.564	Red19f3	0.97348	0.799824	divIVA
	2.451	126.784	Red19f3	1	0.794934	divIVA
	0	146.616	Red2.f3	0	0.979877	divIVA
	0.064	148.576	Red2.f3	0.0254473	0.992976	divIVA
	0.129	149.627	Red2.f3	0.0512922	1	divIVA
	0.193	145.242	Red2.f3	0.0767396	0.970694	divIVA
	0.258	139.794	Red2.f3	0.102584	0.934283	divIVA
	0.322	133.702	Red2.f3	0.128032	0.893569	divIVA
	0.387	135.056	Red2.f3	0.153877	0.902618	divIVA
	0.451	129.344	Red2.f3	0.179324	0.864443	divIVA
	0.516	128.125	Red2.f3	0.205169	0.856296	divIVA
	0.58	128.668	Red2.f3	0.230616	0.859925	divIVA
	0.645	127.622	Red2.f3	0.256461	0.852934	divIVA
	0.709	130.208	Red2.f3	0.281909	0.870217	divIVA
	0.774	130.155	Red2.f3	0.307753	0.869863	divIVA
	0.838	127.45	Red2.f3	0.333201	0.851785	divIVA
	0.903	128.198	Red2.f3	0.359046	0.856784	divIVA
	0.967	125.862	Red2.f3	0.384493	0.841172	divIVA
	1.032	127.482	Red2.f3	0.410338	0.851999	divIVA
	1.096	126.439	Red2.f3	0.435785	0.845028	divIVA
	1.161	127.881	Red2.f3	0.46163	0.854665	divIVA
	1.225	127.436	Red2.f3	0.487078	0.851691	divIVA
	1.29	127.45	Red2.f3	0.512922	0.851785	divIVA
	1.354	125.812	Red2.f3	0.53837	0.840838	divIVA
	1.419	128.617	Red2.f3	0.564215	0.859584	divIVA
	1.483	125.943	Red2.f3	0.589662	0.841713	divIVA
	1.548	127.729	Red2.f3	0.615507	0.853649	divIVA
	1.612	125.083	Red2.f3	0.640954	0.835965	divIVA
	1.677	126.729	Red2.f3	0.666799	0.846966	divIVA
	1.741	128.043	Red2.f3	0.692247	0.855748	divIVA
	1.806	125.866	Red2.f3	0.718091	0.841198	divIVA
	1.87	124.82	Red2.f3	0.743539	0.834208	divIVA
	1.935	126.826	Red2.f3	0.769384	0.847614	divIVA
	1.999	131.394	Red2.f3	0.794831	0.878144	divIVA
	2.064	131.653	Red2.f3	0.820676	0.879875	divIVA
	2.128	136.897	Red2.f3	0.846123	0.914922	divIVA
	2.193	139.844	Red2.f3	0.871968	0.934617	divIVA
	2.257	140.198	Red2.f3	0.897416	0.936983	divIVA
	2.322	148.215	Red2.f3	0.92326	0.990563	divIVA
	2.386	148.782	Red2.f3	0.948708	0.994353	divIVA
	2.451	149.371	Red2.f3	0.974553	0.998289	divIVA
	2.515	148.229	Red2.f3	1	0.990657	divIVA
	0	131.783	Red3.f3	0	0.843012	divIVA
	0.064	142.552	Red3.f3	0.032016	0.911901	divIVA
	0.129	151.682	Red3.f3	0.0645323	0.970305	divIVA
	0.193	156.324	Red3.f3	0.0965483	1	divIVA
	0.258	154.216	Red3.f3	0.129065	0.986515	divIVA
	0.322	148.688	Red3.f3	0.161081	0.951153	divIVA
	0.387	144.901	Red3.f3	0.193597	0.926927	divIVA
	0.451	136.608	Red3.f3	0.225613	0.873877	divIVA
	0.516	135.304	Red3.f3	0.258129	0.865536	divIVA
	0.58	130.765	Red3.f3	0.290145	0.8365	divIVA
	0.645	130.295	Red3.f3	0.322661	0.833493	divIVA
	0.709	131.985	Red3.f3	0.354677	0.844304	divIVA
	0.774	130.031	Red3.f3	0.387194	0.831804	divIVA
	0.838	130.923	Red3.f3	0.41921	0.837511	divIVA
	0.903	128.649	Red3.f3	0.451726	0.822964	divIVA
	0.967	126.907	Red3.f3	0.483742	0.81182	divIVA
	1.032	127.971	Red3.f3	0.516258	0.818627	divIVA
	1.096	129.238	Red3.f3	0.548274	0.826732	divIVA
	1.161	130.186	Red3.f3	0.58079	0.832796	divIVA
	1.225	130.852	Red3.f3	0.612806	0.837056	divIVA
	1.29	133.94	Red3.f3	0.645323	0.85681	divIVA
	1.354	133.52	Red3.f3	0.677339	0.854123	divIVA
	1.419	138.148	Red3.f3	0.709855	0.883729	divIVA
	1.483	141.206	Red3.f3	0.741871	0.903291	divIVA
	1.548	148.994	Red3.f3	0.774387	0.95311	divIVA
	1.612	151.656	Red3.f3	0.806403	0.970139	divIVA
	1.677	149.188	Red3.f3	0.838919	0.954351	divIVA
	1.741	145.43	Red3.f3	0.870935	0.930311	divIVA
	1.806	146.001	Red3.f3	0.903452	0.933964	divIVA
	1.87	143.187	Red3.f3	0.935468	0.915963	divIVA
	1.935	140.985	Red3.f3	0.967984	0.901877	divIVA
	1.999	143.369	Red3.f3	1	0.917127	divIVA
	0	137.526	Red4.f3	0	0.888187	divIVA
	0.064	143.407	Red4.f3	0.0230797	0.926168	divIVA
	0.129	150.64	Red4.f3	0.04652	0.972882	divIVA
	0.193	153.015	Red4.f3	0.0695997	0.98822	divIVA
	0.258	153.464	Red4.f3	0.09304	0.99112	divIVA
	0.322	146.433	Red4.f3	0.11612	0.945711	divIVA
	0.387	136.922	Red4.f3	0.13956	0.884286	divIVA
	0.451	132.53	Red4.f3	0.16264	0.855921	divIVA
	0.516	132.431	Red4.f3	0.18608	0.855282	divIVA
	0.58	126.889	Red4.f3	0.20916	0.81949	divIVA
	0.645	124.258	Red4.f3	0.2326	0.802498	divIVA
	0.709	126.005	Red4.f3	0.25568	0.813781	divIVA
	0.774	127.396	Red4.f3	0.27912	0.822764	divIVA
	0.838	125.849	Red4.f3	0.3022	0.812773	divIVA
	0.903	124.941	Red4.f3	0.32564	0.806909	divIVA
	0.967	124.164	Red4.f3	0.34872	0.801891	divIVA
	1.032	129.213	Red4.f3	0.37216	0.834499	divIVA
	1.096	126.73	Red4.f3	0.39524	0.818463	divIVA
	1.161	127.067	Red4.f3	0.41868	0.82064	divIVA
	1.225	128.106	Red4.f3	0.44176	0.82735	divIVA
	1.29	125.924	Red4.f3	0.4652	0.813258	divIVA
	1.354	127.58	Red4.f3	0.48828	0.823953	divIVA
	1.419	128.391	Red4.f3	0.51172	0.82919	divIVA
	1.483	126.287	Red4.f3	0.5348	0.815602	divIVA
	1.548	126.068	Red4.f3	0.55824	0.814188	divIVA
	1.612	127.051	Red4.f3	0.58132	0.820536	divIVA
	1.677	128.524	Red4.f3	0.60476	0.830049	divIVA
	1.741	127.466	Red4.f3	0.62784	0.823216	divIVA
	1.806	128.093	Red4.f3	0.65128	0.827266	divIVA
	1.87	127.82	Red4.f3	0.67436	0.825503	divIVA
	1.935	127.103	Red4.f3	0.6978	0.820872	divIVA
	1.999	126.79	Red4.f3	0.72088	0.818851	divIVA
	2.064	129.437	Red4.f3	0.74432	0.835946	divIVA
	2.128	129.685	Red4.f3	0.7674	0.837547	divIVA
	2.193	133.726	Red4.f3	0.79084	0.863645	divIVA
	2.257	137.19	Red4.f3	0.81392	0.886017	divIVA
	2.322	134.484	Red4.f3	0.83736	0.868541	divIVA
	2.386	135.105	Red4.f3	0.86044	0.872551	divIVA
	2.451	140.384	Red4.f3	0.88388	0.906645	divIVA
	2.515	148.504	Red4.f3	0.90696	0.959087	divIVA
	2.58	153.726	Red4.f3	0.9304	0.992812	divIVA
	2.644	154.839	Red4.f3	0.95348	1	divIVA
	2.709	149.017	Red4.f3	0.97692	0.9624	divIVA
	2.773	145.658	Red4.f3	1	0.940706	divIVA
	0	160.237	Red5.f3	0	0.87883	divIVA
	0.064	169.588	Red5.f3	0.0225511	0.930116	divIVA
	0.129	177.841	Red5.f3	0.0454545	0.97538	divIVA
	0.193	176.465	Red5.f3	0.0680056	0.967833	divIVA
	0.258	173.32	Red5.f3	0.0909091	0.950584	divIVA
	0.322	161.471	Red5.f3	0.11346	0.885598	divIVA
	0.387	149.341	Red5.f3	0.136364	0.81907	divIVA
	0.451	142.723	Red5.f3	0.158915	0.782773	divIVA
	0.516	139.997	Red5.f3	0.181818	0.767822	divIVA
	0.58	136.868	Red5.f3	0.204369	0.750661	divIVA
	0.645	132.635	Red5.f3	0.227273	0.727445	divIVA
	0.709	129.621	Red5.f3	0.249824	0.710914	divIVA
	0.774	132.952	Red5.f3	0.272727	0.729183	divIVA
	0.838	132.756	Red5.f3	0.295278	0.728108	divIVA
	0.903	132.589	Red5.f3	0.318182	0.727192	divIVA
	0.967	128.869	Red5.f3	0.340733	0.70679	divIVA
	1.032	130.158	Red5.f3	0.363636	0.713859	divIVA
	1.096	129.889	Red5.f3	0.386187	0.712384	divIVA
	1.161	126.581	Red5.f3	0.409091	0.694241	divIVA
	1.225	126.717	Red5.f3	0.431642	0.694987	divIVA
	1.29	125.424	Red5.f3	0.454545	0.687896	divIVA
	1.354	125.906	Red5.f3	0.477097	0.690539	divIVA
	1.419	124.602	Red5.f3	0.5	0.683387	divIVA
	1.483	124.975	Red5.f3	0.522551	0.685433	divIVA
	1.548	127.173	Red5.f3	0.545455	0.697488	divIVA
	1.612	128.589	Red5.f3	0.568006	0.705254	divIVA
	1.677	125.986	Red5.f3	0.590909	0.690978	divIVA
	1.741	126.781	Red5.f3	0.61346	0.695338	divIVA
	1.806	127.845	Red5.f3	0.636364	0.701174	divIVA
	1.87	127.606	Red5.f3	0.658915	0.699863	divIVA
	1.935	129.907	Red5.f3	0.681818	0.712483	divIVA
	1.999	127.698	Red5.f3	0.704369	0.700367	divIVA
	2.064	129.69	Red5.f3	0.727273	0.711293	divIVA
	2.128	127.415	Red5.f3	0.749824	0.698815	divIVA
	2.193	128.98	Red5.f3	0.772727	0.707399	divIVA
	2.257	133.431	Red5.f3	0.795278	0.73181	divIVA
	2.322	133.573	Red5.f3	0.818182	0.732589	divIVA
	2.386	133.291	Red5.f3	0.840733	0.731043	divIVA
	2.451	139.414	Red5.f3	0.863636	0.764625	divIVA
	2.515	140.653	Red5.f3	0.886187	0.77142	divIVA
	2.58	150.213	Red5.f3	0.909091	0.823852	divIVA
	2.644	159.153	Red5.f3	0.931642	0.872884	divIVA
	2.709	174.867	Red5.f3	0.954545	0.959069	divIVA
	2.773	182.33	Red5.f3	0.977097	1	divIVA
	2.838	178.473	Red5.f3	1	0.978846	divIVA
	0	157.176	Red6.f3	0	1	divIVA
	0.064	154.658	Red6.f3	0.0215706	0.98398	divIVA
	0.129	153.534	Red6.f3	0.0434783	0.976829	divIVA
	0.193	145.597	Red6.f3	0.0650489	0.926331	divIVA
	0.258	141.154	Red6.f3	0.0869565	0.898063	divIVA
	0.322	136.501	Red6.f3	0.108527	0.86846	divIVA
	0.387	131.794	Red6.f3	0.130435	0.838512	divIVA
	0.451	132.896	Red6.f3	0.152005	0.845523	divIVA
	0.516	135.776	Red6.f3	0.173913	0.863847	divIVA
	0.58	130.164	Red6.f3	0.195484	0.828142	divIVA
	0.645	130.402	Red6.f3	0.217391	0.829656	divIVA
	0.709	131.252	Red6.f3	0.238962	0.835064	divIVA
	0.774	129.038	Red6.f3	0.26087	0.820978	divIVA
	0.838	126.905	Red6.f3	0.28244	0.807407	divIVA
	0.903	125.996	Red6.f3	0.304348	0.801624	divIVA
	0.967	132.168	Red6.f3	0.325918	0.840892	divIVA
	1.032	128.738	Red6.f3	0.347826	0.819069	divIVA
	1.096	129.002	Red6.f3	0.369397	0.820749	divIVA
	1.161	130.148	Red6.f3	0.391304	0.82804	divIVA
	1.225	130.812	Red6.f3	0.412875	0.832264	divIVA
	1.29	129.179	Red6.f3	0.434783	0.821875	divIVA
	1.354	128.237	Red6.f3	0.456353	0.815882	divIVA
	1.419	126.377	Red6.f3	0.478261	0.804048	divIVA
	1.483	125.923	Red6.f3	0.499831	0.801159	divIVA
	1.548	125.36	Red6.f3	0.521739	0.797577	divIVA
	1.612	126.157	Red6.f3	0.54331	0.802648	divIVA
	1.677	125.942	Red6.f3	0.565217	0.80128	divIVA
	1.741	128.745	Red6.f3	0.586788	0.819114	divIVA
	1.806	125.792	Red6.f3	0.608696	0.800326	divIVA
	1.87	125.727	Red6.f3	0.630266	0.799912	divIVA
	1.935	128.103	Red6.f3	0.652174	0.815029	divIVA
	1.999	126.702	Red6.f3	0.673745	0.806115	divIVA
	2.064	131.339	Red6.f3	0.695652	0.835617	divIVA
	2.128	128.662	Red6.f3	0.717223	0.818586	divIVA
	2.193	131.809	Red6.f3	0.73913	0.838608	divIVA
	2.257	130.299	Red6.f3	0.760701	0.829001	divIVA
	2.322	132.237	Red6.f3	0.782609	0.841331	divIVA
	2.386	131.442	Red6.f3	0.804179	0.836273	divIVA
	2.451	134.359	Red6.f3	0.826087	0.854832	divIVA
	2.515	132.768	Red6.f3	0.847658	0.844709	divIVA
	2.58	138.163	Red6.f3	0.869565	0.879034	divIVA
	2.644	145.665	Red6.f3	0.891136	0.926764	divIVA
	2.709	150.225	Red6.f3	0.913043	0.955776	divIVA
	2.773	156.332	Red6.f3	0.934614	0.99463	divIVA
	2.838	155.338	Red6.f3	0.956522	0.988306	divIVA
	2.902	147.439	Red6.f3	0.978092	0.93805	divIVA
	2.967	139.729	Red6.f3	1	0.888997	divIVA
	0	137.738	Red7.f3	0	0.865983	divIVA
	0.064	144.31	Red7.f3	0.0171077	0.907302	divIVA
	0.129	153.389	Red7.f3	0.0344828	0.964383	divIVA
	0.193	157.758	Red7.f3	0.0515905	0.991852	divIVA
	0.258	155.404	Red7.f3	0.0689655	0.977052	divIVA
	0.322	147.222	Red7.f3	0.0860732	0.92561	divIVA
	0.387	139.361	Red7.f3	0.103448	0.876187	divIVA
	0.451	135.447	Red7.f3	0.120556	0.851579	divIVA
	0.516	134.388	Red7.f3	0.137931	0.844921	divIVA
	0.58	131.451	Red7.f3	0.155039	0.826455	divIVA
	0.645	128.318	Red7.f3	0.172414	0.806757	divIVA
	0.709	128.12	Red7.f3	0.189522	0.805513	divIVA
	0.774	128.507	Red7.f3	0.206897	0.807946	divIVA
	0.838	128.059	Red7.f3	0.224004	0.805129	divIVA
	0.903	133.421	Red7.f3	0.241379	0.838841	divIVA
	0.967	133.393	Red7.f3	0.258487	0.838665	divIVA
	1.032	131.689	Red7.f3	0.275862	0.827952	divIVA
	1.096	132.796	Red7.f3	0.29297	0.834911	divIVA
	1.161	129.865	Red7.f3	0.310345	0.816484	divIVA
	1.225	134.438	Red7.f3	0.327453	0.845235	divIVA
	1.29	134.902	Red7.f3	0.344828	0.848152	divIVA
	1.354	135.95	Red7.f3	0.361935	0.854741	divIVA
	1.419	138.209	Red7.f3	0.37931	0.868944	divIVA
	1.483	142.958	Red7.f3	0.396418	0.898802	divIVA
	1.548	146.245	Red7.f3	0.413793	0.919468	divIVA
	1.612	148.281	Red7.f3	0.430901	0.932268	divIVA
	1.677	150.811	Red7.f3	0.448276	0.948175	divIVA
	1.741	143.253	Red7.f3	0.465384	0.900656	divIVA
	1.806	139.833	Red7.f3	0.482759	0.879154	divIVA
	1.87	135.181	Red7.f3	0.499866	0.849906	divIVA
	1.935	133.382	Red7.f3	0.517241	0.838596	divIVA
	1.999	132.302	Red7.f3	0.534349	0.831806	divIVA
	2.064	129.098	Red7.f3	0.551724	0.811661	divIVA
	2.128	125.401	Red7.f3	0.568832	0.788418	divIVA
	2.193	126.459	Red7.f3	0.586207	0.79507	divIVA
	2.257	126.995	Red7.f3	0.603315	0.79844	divIVA
	2.322	124.727	Red7.f3	0.62069	0.78418	divIVA
	2.386	127.265	Red7.f3	0.637797	0.800137	divIVA
	2.451	127.16	Red7.f3	0.655172	0.799477	divIVA
	2.515	126.645	Red7.f3	0.67228	0.796239	divIVA
	2.58	125.657	Red7.f3	0.689655	0.790027	divIVA
	2.644	123.488	Red7.f3	0.706763	0.77639	divIVA
	2.709	126.379	Red7.f3	0.724138	0.794567	divIVA
	2.773	127.214	Red7.f3	0.741246	0.799816	divIVA
	2.838	127.898	Red7.f3	0.758621	0.804117	divIVA
	2.902	128.396	Red7.f3	0.775728	0.807248	divIVA
	2.967	128.25	Red7.f3	0.793103	0.80633	divIVA
	3.031	129.629	Red7.f3	0.810211	0.815	divIVA
	3.096	130.451	Red7.f3	0.827586	0.820168	divIVA
	3.16	130.984	Red7.f3	0.844694	0.823519	divIVA
	3.225	131.114	Red7.f3	0.862069	0.824336	divIVA
	3.289	135.55	Red7.f3	0.879177	0.852226	divIVA
	3.354	141.581	Red7.f3	0.896552	0.890144	divIVA
	3.418	149.236	Red7.f3	0.913659	0.938273	divIVA
	3.483	154.158	Red7.f3	0.931034	0.969218	divIVA
	3.547	159.054	Red7.f3	0.948142	1	divIVA
	3.612	156.399	Red7.f3	0.965517	0.983308	divIVA
	3.676	153.576	Red7.f3	0.982625	0.965559	divIVA
	3.741	143.849	Red7.f3	1	0.904404	divIVA
	0	138.768	Red8.f3	0	0.923396	divIVA
	0.064	142.352	Red8.f3	0.0268231	0.947245	divIVA
	0.129	142.31	Red8.f3	0.0540654	0.946966	divIVA
	0.193	143.455	Red8.f3	0.0808885	0.954585	divIVA
	0.258	144.887	Red8.f3	0.108131	0.964114	divIVA
	0.322	139.449	Red8.f3	0.134954	0.927928	divIVA
	0.387	136.327	Red8.f3	0.162196	0.907153	divIVA
	0.451	136.881	Red8.f3	0.189019	0.91084	divIVA
	0.516	132.869	Red8.f3	0.216262	0.884143	divIVA
	0.58	133.291	Red8.f3	0.243085	0.886951	divIVA
	0.645	128.884	Red8.f3	0.270327	0.857626	divIVA
	0.709	129.045	Red8.f3	0.29715	0.858697	divIVA
	0.774	130.039	Red8.f3	0.324392	0.865311	divIVA
	0.838	127.417	Red8.f3	0.351215	0.847864	divIVA
	0.903	129.07	Red8.f3	0.378458	0.858863	divIVA
	0.967	129.659	Red8.f3	0.405281	0.862783	divIVA
	1.032	128.297	Red8.f3	0.432523	0.85372	divIVA
	1.096	129.676	Red8.f3	0.459346	0.862896	divIVA
	1.161	129.553	Red8.f3	0.486588	0.862077	divIVA
	1.225	128.801	Red8.f3	0.513412	0.857073	divIVA
	1.29	126.116	Red8.f3	0.540654	0.839207	divIVA
	1.354	127.717	Red8.f3	0.567477	0.84986	divIVA
	1.419	128.7	Red8.f3	0.594719	0.856401	divIVA
	1.483	128.336	Red8.f3	0.621542	0.853979	divIVA
	1.548	128.956	Red8.f3	0.648785	0.858105	divIVA
	1.612	130.582	Red8.f3	0.675608	0.868925	divIVA
	1.677	134.106	Red8.f3	0.70285	0.892374	divIVA
	1.741	132.316	Red8.f3	0.729673	0.880463	divIVA
	1.806	132.22	Red8.f3	0.756915	0.879824	divIVA
	1.87	132.508	Red8.f3	0.783738	0.881741	divIVA
	1.935	136.5	Red8.f3	0.810981	0.908304	divIVA
	1.999	140.019	Red8.f3	0.837804	0.931721	divIVA
	2.064	145.796	Red8.f3	0.865046	0.970162	divIVA
	2.128	150.28	Red8.f3	0.891869	1	divIVA
	2.193	147.407	Red8.f3	0.919111	0.980882	divIVA
	2.257	139.786	Red8.f3	0.945935	0.93017	divIVA
	2.322	133.891	Red8.f3	0.973177	0.890944	divIVA
	2.386	129.879	Red8.f3	1	0.864247	divIVA
	0	153.673	Red9.f3	0	0.89934	divIVA
	0.064	156.067	Red9.f3	0.0202532	0.913351	divIVA
	0.129	152.63	Red9.f3	0.0408228	0.893236	divIVA
	0.193	147.898	Red9.f3	0.0610759	0.865543	divIVA
	0.258	139.559	Red9.f3	0.0816456	0.816741	divIVA
	0.322	130.424	Red9.f3	0.101899	0.76328	divIVA
	0.387	129.933	Red9.f3	0.122468	0.760407	divIVA
	0.451	131.014	Red9.f3	0.142722	0.766733	divIVA
	0.516	129.428	Red9.f3	0.163291	0.757451	divIVA
	0.58	129.887	Red9.f3	0.183544	0.760138	divIVA
	0.645	126.937	Red9.f3	0.204114	0.742873	divIVA
	0.709	127.701	Red9.f3	0.224367	0.747345	divIVA
	0.774	129.187	Red9.f3	0.244937	0.756041	divIVA
	0.838	130.737	Red9.f3	0.26519	0.765112	divIVA
	0.903	129.166	Red9.f3	0.285759	0.755918	divIVA
	0.967	130.637	Red9.f3	0.306013	0.764527	divIVA
	1.032	129.009	Red9.f3	0.326582	0.754999	divIVA
	1.096	130.688	Red9.f3	0.346835	0.764825	divIVA
	1.161	129.862	Red9.f3	0.367405	0.759991	divIVA
	1.225	130.286	Red9.f3	0.387658	0.762473	divIVA
	1.29	134.283	Red9.f3	0.408228	0.785864	divIVA
	1.354	136.693	Red9.f3	0.428481	0.799968	divIVA
	1.419	139.609	Red9.f3	0.449051	0.817034	divIVA
	1.483	146.799	Red9.f3	0.469304	0.859112	divIVA
	1.548	151.571	Red9.f3	0.489873	0.887039	divIVA
	1.612	148.967	Red9.f3	0.510127	0.8718	divIVA
	1.677	141.644	Red9.f3	0.530696	0.828943	divIVA
	1.741	138.881	Red9.f3	0.550949	0.812773	divIVA
	1.806	136.251	Red9.f3	0.571519	0.797382	divIVA
	1.87	133.58	Red9.f3	0.591772	0.78175	divIVA
	1.935	133.007	Red9.f3	0.612342	0.778397	divIVA
	1.999	130.791	Red9.f3	0.632595	0.765428	divIVA
	2.064	130.44	Red9.f3	0.653165	0.763374	divIVA
	2.128	131.783	Red9.f3	0.673418	0.771234	divIVA
	2.193	132.949	Red9.f3	0.693987	0.778057	divIVA
	2.257	129.779	Red9.f3	0.714241	0.759506	divIVA
	2.322	131.573	Red9.f3	0.73481	0.770005	divIVA
	2.386	131.893	Red9.f3	0.755063	0.771877	divIVA
	2.451	131.775	Red9.f3	0.775633	0.771187	divIVA
	2.515	133.327	Red9.f3	0.795886	0.78027	divIVA
	2.58	134.777	Red9.f3	0.816456	0.788755	divIVA
	2.644	135.833	Red9.f3	0.836709	0.794935	divIVA
	2.709	134.869	Red9.f3	0.857278	0.789294	divIVA
	2.773	138.849	Red9.f3	0.877532	0.812586	divIVA
	2.838	144.088	Red9.f3	0.898101	0.843246	divIVA
	2.902	151.669	Red9.f3	0.918354	0.887612	divIVA
	2.967	156.035	Red9.f3	0.938924	0.913164	divIVA
	3.031	166.781	Red9.f3	0.959177	0.976052	divIVA
	3.096	170.873	Red9.f3	0.979747	1	divIVA
	3.16	163.73	Red9.f3	1	0.958197	divIVA
	0	148.032	Red0.f4	0	0.884143	divIVA
	0.064	164.035	Red0.f4	0.0202532	0.979723	divIVA
	0.129	167.43	Red0.f4	0.0408228	1	divIVA
	0.193	164.759	Red0.f4	0.0610759	0.984047	divIVA
	0.258	158.264	Red0.f4	0.0816456	0.945255	divIVA
	0.322	147.076	Red0.f4	0.101899	0.878433	divIVA
	0.387	136.168	Red0.f4	0.122468	0.813283	divIVA
	0.451	130.858	Red0.f4	0.142722	0.781568	divIVA
	0.516	130.08	Red0.f4	0.163291	0.776922	divIVA
	0.58	131.329	Red0.f4	0.183544	0.784382	divIVA
	0.645	127.177	Red0.f4	0.204114	0.759583	divIVA
	0.709	125.886	Red0.f4	0.224367	0.751872	divIVA
	0.774	126.786	Red0.f4	0.244937	0.757248	divIVA
	0.838	128.957	Red0.f4	0.26519	0.770214	divIVA
	0.903	127.48	Red0.f4	0.285759	0.761393	divIVA
	0.967	128.963	Red0.f4	0.306013	0.77025	divIVA
	1.032	130.372	Red0.f4	0.326582	0.778666	divIVA
	1.096	129.274	Red0.f4	0.346835	0.772108	divIVA
	1.161	131.018	Red0.f4	0.367405	0.782524	divIVA
	1.225	130.294	Red0.f4	0.387658	0.7782	divIVA
	1.29	128.673	Red0.f4	0.408228	0.768518	divIVA
	1.354	132.737	Red0.f4	0.428481	0.792791	divIVA
	1.419	131.024	Red0.f4	0.449051	0.78256	divIVA
	1.483	130.878	Red0.f4	0.469304	0.781688	divIVA
	1.548	130.63	Red0.f4	0.489873	0.780207	divIVA
	1.612	129.059	Red0.f4	0.510127	0.770824	divIVA
	1.677	129.549	Red0.f4	0.530696	0.77375	divIVA
	1.741	128.57	Red0.f4	0.550949	0.767903	divIVA
	1.806	126.302	Red0.f4	0.571519	0.754357	divIVA
	1.87	124.729	Red0.f4	0.591772	0.744962	divIVA
	1.935	127.274	Red0.f4	0.612342	0.760162	divIVA
	1.999	129.092	Red0.f4	0.632595	0.771021	divIVA
	2.064	128.155	Red0.f4	0.653165	0.765424	divIVA
	2.128	127.774	Red0.f4	0.673418	0.763149	divIVA
	2.193	129.257	Red0.f4	0.693987	0.772006	divIVA
	2.257	128.349	Red0.f4	0.714241	0.766583	divIVA
	2.322	129.3	Red0.f4	0.73481	0.772263	divIVA
	2.386	129.314	Red0.f4	0.755063	0.772347	divIVA
	2.451	129.847	Red0.f4	0.775633	0.77553	divIVA
	2.515	132.624	Red0.f4	0.795886	0.792116	divIVA
	2.58	134.021	Red0.f4	0.816456	0.80046	divIVA
	2.644	139.018	Red0.f4	0.836709	0.830305	divIVA
	2.709	140.186	Red0.f4	0.857278	0.837281	divIVA
	2.773	140.613	Red0.f4	0.877532	0.839832	divIVA
	2.838	144.729	Red0.f4	0.898101	0.864415	divIVA
	2.902	141.449	Red0.f4	0.918354	0.844825	divIVA
	2.967	137.456	Red0.f4	0.938924	0.820976	divIVA
	3.031	131.479	Red0.f4	0.959177	0.785277	divIVA
	3.096	129.277	Red0.f4	0.979747	0.772126	divIVA
	3.16	127.434	Red0.f4	1	0.761118	divIVA
	0	130.475	Red1.f4	0	0.802074	divIVA
	0.064	131.654	Red1.f4	0.0254473	0.809322	divIVA
	0.129	138.774	Red1.f4	0.0512922	0.853091	divIVA
	0.193	151.929	Red1.f4	0.0767396	0.933959	divIVA
	0.258	160.298	Red1.f4	0.102584	0.985406	divIVA
	0.322	162.672	Red1.f4	0.128032	1	divIVA
	0.387	158.208	Red1.f4	0.153877	0.972558	divIVA
	0.451	152.951	Red1.f4	0.179324	0.940242	divIVA
	0.516	145.639	Red1.f4	0.205169	0.895292	divIVA
	0.58	138.868	Red1.f4	0.230616	0.853669	divIVA
	0.645	134.561	Red1.f4	0.256461	0.827192	divIVA
	0.709	129.483	Red1.f4	0.281909	0.795976	divIVA
	0.774	129.58	Red1.f4	0.307753	0.796572	divIVA
	0.838	130.964	Red1.f4	0.333201	0.80508	divIVA
	0.903	128.787	Red1.f4	0.359046	0.791697	divIVA
	0.967	124.657	Red1.f4	0.384493	0.766309	divIVA
	1.032	129.569	Red1.f4	0.410338	0.796505	divIVA
	1.096	128.542	Red1.f4	0.435785	0.790191	divIVA
	1.161	126.119	Red1.f4	0.46163	0.775296	divIVA
	1.225	128.012	Red1.f4	0.487078	0.786933	divIVA
	1.29	130.757	Red1.f4	0.512922	0.803808	divIVA
	1.354	128.485	Red1.f4	0.53837	0.789841	divIVA
	1.419	130.449	Red1.f4	0.564215	0.801914	divIVA
	1.483	128.875	Red1.f4	0.589662	0.792238	divIVA
	1.548	128.116	Red1.f4	0.615507	0.787573	divIVA
	1.612	129.191	Red1.f4	0.640954	0.794181	divIVA
	1.677	126.456	Red1.f4	0.666799	0.777368	divIVA
	1.741	126.998	Red1.f4	0.692247	0.7807	divIVA
	1.806	127.097	Red1.f4	0.718091	0.781308	divIVA
	1.87	128.499	Red1.f4	0.743539	0.789927	divIVA
	1.935	130.773	Red1.f4	0.769384	0.803906	divIVA
	1.999	126.652	Red1.f4	0.794831	0.778573	divIVA
	2.064	128.282	Red1.f4	0.820676	0.788593	divIVA
	2.128	133.705	Red1.f4	0.846123	0.82193	divIVA
	2.193	130.976	Red1.f4	0.871968	0.805154	divIVA
	2.257	135.719	Red1.f4	0.897416	0.834311	divIVA
	2.322	132.614	Red1.f4	0.92326	0.815223	divIVA
	2.386	135.85	Red1.f4	0.948708	0.835116	divIVA
	2.451	138.008	Red1.f4	0.974553	0.848382	divIVA
	2.515	138.299	Red1.f4	1	0.850171	divIVA
	0	148.334	Red2.f4	0	0.969396	divIVA
	0.064	152.836	Red2.f4	0.0225511	0.998817	divIVA
	0.129	153.017	Red2.f4	0.0454545	1	divIVA
	0.193	148.83	Red2.f4	0.0680056	0.972637	divIVA
	0.258	140.229	Red2.f4	0.0909091	0.916428	divIVA
	0.322	135.336	Red2.f4	0.11346	0.884451	divIVA
	0.387	131.807	Red2.f4	0.136364	0.861388	divIVA
	0.451	131.334	Red2.f4	0.158915	0.858297	divIVA
	0.516	129.718	Red2.f4	0.181818	0.847736	divIVA
	0.58	128.722	Red2.f4	0.204369	0.841227	divIVA
	0.645	127.111	Red2.f4	0.227273	0.830699	divIVA
	0.709	127.508	Red2.f4	0.249824	0.833293	divIVA
	0.774	130.896	Red2.f4	0.272727	0.855434	divIVA
	0.838	129.184	Red2.f4	0.295278	0.844246	divIVA
	0.903	129.421	Red2.f4	0.318182	0.845795	divIVA
	0.967	131.795	Red2.f4	0.340733	0.86131	divIVA
	1.032	128.594	Red2.f4	0.363636	0.84039	divIVA
	1.096	130.472	Red2.f4	0.386187	0.852663	divIVA
	1.161	134.245	Red2.f4	0.409091	0.877321	divIVA
	1.225	131.261	Red2.f4	0.431642	0.85782	divIVA
	1.29	130.153	Red2.f4	0.454545	0.850579	divIVA
	1.354	130.816	Red2.f4	0.477097	0.854912	divIVA
	1.419	130.181	Red2.f4	0.5	0.850762	divIVA
	1.483	130.506	Red2.f4	0.522551	0.852886	divIVA
	1.548	126.133	Red2.f4	0.545455	0.824307	divIVA
	1.612	127.777	Red2.f4	0.568006	0.835051	divIVA
	1.677	127.361	Red2.f4	0.590909	0.832332	divIVA
	1.741	128.92	Red2.f4	0.61346	0.842521	divIVA
	1.806	125.322	Red2.f4	0.636364	0.819007	divIVA
	1.87	127.735	Red2.f4	0.658915	0.834777	divIVA
	1.935	128.058	Red2.f4	0.681818	0.836887	divIVA
	1.999	129.814	Red2.f4	0.704369	0.848363	divIVA
	2.064	129.967	Red2.f4	0.727273	0.849363	divIVA
	2.128	127.04	Red2.f4	0.749824	0.830235	divIVA
	2.193	129.844	Red2.f4	0.772727	0.848559	divIVA
	2.257	129.274	Red2.f4	0.795278	0.844834	divIVA
	2.322	131.011	Red2.f4	0.818182	0.856186	divIVA
	2.386	134.96	Red2.f4	0.840733	0.881994	divIVA
	2.451	136.572	Red2.f4	0.863636	0.892528	divIVA
	2.515	138.1	Red2.f4	0.886187	0.902514	divIVA
	2.58	144.984	Red2.f4	0.909091	0.947503	divIVA
	2.644	147.328	Red2.f4	0.931642	0.962821	divIVA
	2.709	147.436	Red2.f4	0.954545	0.963527	divIVA
	2.773	139.128	Red2.f4	0.977097	0.909232	divIVA
	2.838	134.504	Red2.f4	1	0.879013	divIVA
	0	143.138	Red3.f4	0	0.877356	divIVA
	0.064	155.996	Red3.f4	0.0180434	0.956168	divIVA
	0.129	160.004	Red3.f4	0.0363688	0.980735	divIVA
	0.193	160.832	Red3.f4	0.0544122	0.98581	divIVA
	0.258	154.705	Red3.f4	0.0727375	0.948255	divIVA
	0.322	148.635	Red3.f4	0.0907809	0.91105	divIVA
	0.387	140.881	Red3.f4	0.109106	0.863522	divIVA
	0.451	137.794	Red3.f4	0.12715	0.8446	divIVA
	0.516	133.802	Red3.f4	0.145475	0.820132	divIVA
	0.58	130.314	Red3.f4	0.163518	0.798752	divIVA
	0.645	128.73	Red3.f4	0.181844	0.789043	divIVA
	0.709	128.724	Red3.f4	0.199887	0.789006	divIVA
	0.774	129.82	Red3.f4	0.218213	0.795724	divIVA
	0.838	127.763	Red3.f4	0.236256	0.783116	divIVA
	0.903	127.558	Red3.f4	0.254581	0.781859	divIVA
	0.967	126.16	Red3.f4	0.272625	0.77329	divIVA
	1.032	127.078	Red3.f4	0.29095	0.778917	divIVA
	1.096	127.181	Red3.f4	0.308994	0.779549	divIVA
	1.161	128.938	Red3.f4	0.327319	0.790318	divIVA
	1.225	130.361	Red3.f4	0.345362	0.79904	divIVA
	1.29	130.95	Red3.f4	0.363688	0.80265	divIVA
	1.354	130.397	Red3.f4	0.381731	0.799261	divIVA
	1.419	128.933	Red3.f4	0.400056	0.790287	divIVA
	1.483	127.368	Red3.f4	0.4181	0.780695	divIVA
	1.548	128.333	Red3.f4	0.436425	0.78661	divIVA
	1.612	129.017	Red3.f4	0.454469	0.790802	divIVA
	1.677	130.904	Red3.f4	0.472794	0.802368	divIVA
	1.741	125.68	Red3.f4	0.490837	0.770348	divIVA
	1.806	128.155	Red3.f4	0.509163	0.785519	divIVA
	1.87	128.85	Red3.f4	0.527206	0.789779	divIVA
	1.935	131.545	Red3.f4	0.545531	0.806297	divIVA
	1.999	129.805	Red3.f4	0.563575	0.795632	divIVA
	2.064	131.521	Red3.f4	0.5819	0.80615	divIVA
	2.128	130.43	Red3.f4	0.599944	0.799463	divIVA
	2.193	131.588	Red3.f4	0.618269	0.806561	divIVA
	2.257	131.487	Red3.f4	0.636312	0.805942	divIVA
	2.322	132.242	Red3.f4	0.654638	0.81057	divIVA
	2.386	127.869	Red3.f4	0.672681	0.783766	divIVA
	2.451	125.695	Red3.f4	0.691006	0.77044	divIVA
	2.515	128.385	Red3.f4	0.70905	0.786928	divIVA
	2.58	129.389	Red3.f4	0.727375	0.793082	divIVA
	2.644	131.139	Red3.f4	0.745419	0.803809	divIVA
	2.709	129.165	Red3.f4	0.763744	0.791709	divIVA
	2.773	130.74	Red3.f4	0.781787	0.801363	divIVA
	2.838	130.682	Red3.f4	0.800113	0.801008	divIVA
	2.902	129.269	Red3.f4	0.818156	0.792347	divIVA
	2.967	134.285	Red3.f4	0.836482	0.823092	divIVA
	3.031	135.545	Red3.f4	0.854525	0.830815	divIVA
	3.096	136.716	Red3.f4	0.87285	0.837993	divIVA
	3.16	140.48	Red3.f4	0.890894	0.861064	divIVA
	3.225	142.909	Red3.f4	0.909219	0.875952	divIVA
	3.289	150.937	Red3.f4	0.927262	0.92516	divIVA
	3.354	160.666	Red3.f4	0.945588	0.984793	divIVA
	3.418	163.147	Red3.f4	0.963631	1	divIVA
	3.483	157.387	Red3.f4	0.981957	0.964694	divIVA
	3.547	147.347	Red3.f4	1	0.903155	divIVA
	0	143.462	Red4.f4	0	0.870701	divIVA
	0.064	155.29	Red4.f4	0.0162684	0.942488	divIVA
	0.129	162.07	Red4.f4	0.0327911	0.983637	divIVA
	0.193	164.766	Red4.f4	0.0490595	1	divIVA
	0.258	163.709	Red4.f4	0.0655821	0.993585	divIVA
	0.322	153.412	Red4.f4	0.0818505	0.93109	divIVA
	0.387	142.467	Red4.f4	0.0983732	0.864663	divIVA
	0.451	134.955	Red4.f4	0.114642	0.819071	divIVA
	0.516	132.554	Red4.f4	0.131164	0.804499	divIVA
	0.58	127.663	Red4.f4	0.147433	0.774814	divIVA
	0.645	130.702	Red4.f4	0.163955	0.793258	divIVA
	0.709	129.438	Red4.f4	0.180224	0.785587	divIVA
	0.774	129.534	Red4.f4	0.196746	0.786169	divIVA
	0.838	129.753	Red4.f4	0.213015	0.787499	divIVA
	0.903	130.048	Red4.f4	0.229537	0.789289	divIVA
	0.967	132.408	Red4.f4	0.245806	0.803612	divIVA
	1.032	131.553	Red4.f4	0.262328	0.798423	divIVA
	1.096	130.569	Red4.f4	0.278597	0.792451	divIVA
	1.161	131.202	Red4.f4	0.295119	0.796293	divIVA
	1.225	133.137	Red4.f4	0.311388	0.808037	divIVA
	1.29	129.867	Red4.f4	0.327911	0.788191	divIVA
	1.354	131.554	Red4.f4	0.344179	0.798429	divIVA
	1.419	131.773	Red4.f4	0.360702	0.799758	divIVA
	1.483	128.285	Red4.f4	0.37697	0.778589	divIVA
	1.548	132.494	Red4.f4	0.393493	0.804134	divIVA
	1.612	132.33	Red4.f4	0.409761	0.803139	divIVA
	1.677	124.594	Red4.f4	0.426284	0.756188	divIVA
	1.741	132.238	Red4.f4	0.442552	0.802581	divIVA
	1.806	133.159	Red4.f4	0.459075	0.80817	divIVA
	1.87	132.828	Red4.f4	0.475343	0.806161	divIVA
	1.935	133.018	Red4.f4	0.491866	0.807315	divIVA
	1.999	139.428	Red4.f4	0.508134	0.846218	divIVA
	2.064	144.226	Red4.f4	0.524657	0.875338	divIVA
	2.128	149.355	Red4.f4	0.540925	0.906467	divIVA
	2.193	146.758	Red4.f4	0.557448	0.890706	divIVA
	2.257	144.959	Red4.f4	0.573716	0.879787	divIVA
	2.322	142.987	Red4.f4	0.590239	0.867819	divIVA
	2.386	140.15	Red4.f4	0.606507	0.8506	divIVA
	2.451	137.089	Red4.f4	0.62303	0.832022	divIVA
	2.515	132.321	Red4.f4	0.639298	0.803084	divIVA
	2.58	132.314	Red4.f4	0.655821	0.803042	divIVA
	2.644	129.083	Red4.f4	0.672089	0.783432	divIVA
	2.709	131.275	Red4.f4	0.688612	0.796736	divIVA
	2.773	130.775	Red4.f4	0.704881	0.793701	divIVA
	2.838	132.076	Red4.f4	0.721403	0.801597	divIVA
	2.902	128.151	Red4.f4	0.737672	0.777776	divIVA
	2.967	128.169	Red4.f4	0.754194	0.777885	divIVA
	3.031	128.739	Red4.f4	0.770463	0.781344	divIVA
	3.096	134.236	Red4.f4	0.786985	0.814707	divIVA
	3.16	129.613	Red4.f4	0.803254	0.786649	divIVA
	3.225	127.825	Red4.f4	0.819776	0.775797	divIVA
	3.289	133.235	Red4.f4	0.836045	0.808632	divIVA
	3.354	137.404	Red4.f4	0.852567	0.833934	divIVA
	3.418	134.329	Red4.f4	0.868836	0.815271	divIVA
	3.483	138.035	Red4.f4	0.885358	0.837764	divIVA
	3.547	143.924	Red4.f4	0.901627	0.873505	divIVA
	3.612	147.007	Red4.f4	0.918149	0.892217	divIVA
	3.676	150.025	Red4.f4	0.934418	0.910534	divIVA
	3.741	153.58	Red4.f4	0.950941	0.93211	divIVA
	3.805	154.518	Red4.f4	0.967209	0.937803	divIVA
	3.87	142.045	Red4.f4	0.983732	0.862101	divIVA
	3.934	133.32	Red4.f4	1	0.809148	divIVA
	0	146.636	Red5.f4	0	0.844789	divIVA
	0.064	152.53	Red5.f4	0.0194588	0.878745	divIVA
	0.129	159.256	Red5.f4	0.0392216	0.917495	divIVA
	0.193	154.041	Red5.f4	0.0586804	0.887451	divIVA
	0.258	147.66	Red5.f4	0.0784433	0.850689	divIVA
	0.322	136.216	Red5.f4	0.0979021	0.784758	divIVA
	0.387	131.081	Red5.f4	0.117665	0.755175	divIVA
	0.451	128.746	Red5.f4	0.137124	0.741723	divIVA
	0.516	129.032	Red5.f4	0.156887	0.74337	divIVA
	0.58	130.387	Red5.f4	0.176345	0.751177	divIVA
	0.645	129.025	Red5.f4	0.196108	0.74333	divIVA
	0.709	129.821	Red5.f4	0.215567	0.747916	divIVA
	0.774	128.681	Red5.f4	0.23533	0.741348	divIVA
	0.838	131.756	Red5.f4	0.254789	0.759064	divIVA
	0.903	129.03	Red5.f4	0.274552	0.743359	divIVA
	0.967	131.104	Red5.f4	0.29401	0.755307	divIVA
	1.032	131.487	Red5.f4	0.313773	0.757514	divIVA
	1.096	131.343	Red5.f4	0.333232	0.756684	divIVA
	1.161	131.483	Red5.f4	0.352995	0.757491	divIVA
	1.225	132.114	Red5.f4	0.372454	0.761126	divIVA
	1.29	133.864	Red5.f4	0.392216	0.771208	divIVA
	1.354	135.655	Red5.f4	0.411675	0.781526	divIVA
	1.419	140.177	Red5.f4	0.431438	0.807578	divIVA
	1.483	144.372	Red5.f4	0.450897	0.831746	divIVA
	1.548	138.69	Red5.f4	0.47066	0.799011	divIVA
	1.612	137.069	Red5.f4	0.490119	0.789673	divIVA
	1.677	132.066	Red5.f4	0.509881	0.76085	divIVA
	1.741	132.578	Red5.f4	0.52934	0.763799	divIVA
	1.806	132.88	Red5.f4	0.549103	0.765539	divIVA
	1.87	127.989	Red5.f4	0.568562	0.737362	divIVA
	1.935	128.47	Red5.f4	0.588325	0.740133	divIVA
	1.999	129.318	Red5.f4	0.607784	0.745018	divIVA
	2.064	130.915	Red5.f4	0.627546	0.754219	divIVA
	2.128	130.03	Red5.f4	0.647005	0.74912	divIVA
	2.193	131.256	Red5.f4	0.666768	0.756183	divIVA
	2.257	133.141	Red5.f4	0.686227	0.767043	divIVA
	2.322	135.08	Red5.f4	0.70599	0.778214	divIVA
	2.386	134.88	Red5.f4	0.725448	0.777061	divIVA
	2.451	136.483	Red5.f4	0.745211	0.786297	divIVA
	2.515	141.918	Red5.f4	0.76467	0.817608	divIVA
	2.58	145.082	Red5.f4	0.784433	0.835837	divIVA
	2.644	145.62	Red5.f4	0.803892	0.838936	divIVA
	2.709	151.435	Red5.f4	0.823655	0.872437	divIVA
	2.773	159.693	Red5.f4	0.843113	0.920012	divIVA
	2.838	163.642	Red5.f4	0.862876	0.942763	divIVA
	2.902	168.346	Red5.f4	0.882335	0.969864	divIVA
	2.967	172.868	Red5.f4	0.902098	0.995915	divIVA
	3.031	173.577	Red5.f4	0.921557	1	divIVA
	3.096	173.299	Red5.f4	0.94132	0.998398	divIVA
	3.16	166.522	Red5.f4	0.960778	0.959355	divIVA
	3.225	159.585	Red5.f4	0.980541	0.91939	divIVA
	3.289	152.217	Red5.f4	1	0.876942	divIVA
	0	146.003	Red6.f4	0	0.956274	divIVA
	0.064	150.056	Red6.f4	0.0254473	0.98282	divIVA
	0.129	149.085	Red6.f4	0.0512922	0.97646	divIVA
	0.193	146.014	Red6.f4	0.0767396	0.956346	divIVA
	0.258	147.571	Red6.f4	0.102584	0.966544	divIVA
	0.322	149.827	Red6.f4	0.128032	0.98132	divIVA
	0.387	146.751	Red6.f4	0.153877	0.961173	divIVA
	0.451	146.526	Red6.f4	0.179324	0.9597	divIVA
	0.516	143.924	Red6.f4	0.205169	0.942657	divIVA
	0.58	139.249	Red6.f4	0.230616	0.912038	divIVA
	0.645	137.889	Red6.f4	0.256461	0.90313	divIVA
	0.709	135.918	Red6.f4	0.281909	0.890221	divIVA
	0.774	135.372	Red6.f4	0.307753	0.886645	divIVA
	0.838	132.203	Red6.f4	0.333201	0.865889	divIVA
	0.903	130.058	Red6.f4	0.359046	0.851839	divIVA
	0.967	128.19	Red6.f4	0.384493	0.839605	divIVA
	1.032	129.044	Red6.f4	0.410338	0.845198	divIVA
	1.096	128.659	Red6.f4	0.435785	0.842676	divIVA
	1.161	128.484	Red6.f4	0.46163	0.84153	divIVA
	1.225	129.344	Red6.f4	0.487078	0.847163	divIVA
	1.29	128.532	Red6.f4	0.512922	0.841845	divIVA
	1.354	129.9	Red6.f4	0.53837	0.850805	divIVA
	1.419	129.629	Red6.f4	0.564215	0.84903	divIVA
	1.483	126.627	Red6.f4	0.589662	0.829367	divIVA
	1.548	127.372	Red6.f4	0.615507	0.834247	divIVA
	1.612	130.645	Red6.f4	0.640954	0.855684	divIVA
	1.677	129.813	Red6.f4	0.666799	0.850235	divIVA
	1.741	131.819	Red6.f4	0.692247	0.863373	divIVA
	1.806	132.406	Red6.f4	0.718091	0.867218	divIVA
	1.87	133.51	Red6.f4	0.743539	0.874449	divIVA
	1.935	140.227	Red6.f4	0.769384	0.918443	divIVA
	1.999	143.428	Red6.f4	0.794831	0.939409	divIVA
	2.064	150.809	Red6.f4	0.820676	0.987752	divIVA
	2.128	152.679	Red6.f4	0.846123	1	divIVA
	2.193	152.195	Red6.f4	0.871968	0.99683	divIVA
	2.257	149.321	Red6.f4	0.897416	0.978006	divIVA
	2.322	147.971	Red6.f4	0.92326	0.969164	divIVA
	2.386	144.431	Red6.f4	0.948708	0.945978	divIVA
	2.451	139.758	Red6.f4	0.974553	0.915371	divIVA
	2.515	135.943	Red6.f4	1	0.890384	divIVA
	0	143.706	Red7.f4	0	0.892717	divIVA
	0.064	155.383	Red7.f4	0.0248062	0.965256	divIVA
	0.129	160.976	Red7.f4	0.05	1	divIVA
	0.193	159.825	Red7.f4	0.0748062	0.99285	divIVA
	0.258	153.642	Red7.f4	0.1	0.95444	divIVA
	0.322	143.279	Red7.f4	0.124806	0.890064	divIVA
	0.387	133.951	Red7.f4	0.15	0.832118	divIVA
	0.451	132.049	Red7.f4	0.174806	0.820302	divIVA
	0.516	129.501	Red7.f4	0.2	0.804474	divIVA
	0.58	126.404	Red7.f4	0.224806	0.785235	divIVA
	0.645	130.555	Red7.f4	0.25	0.811022	divIVA
	0.709	130.881	Red7.f4	0.274806	0.813047	divIVA
	0.774	125.746	Red7.f4	0.3	0.781148	divIVA
	0.838	125.86	Red7.f4	0.324806	0.781856	divIVA
	0.903	126.455	Red7.f4	0.35	0.785552	divIVA
	0.967	128.582	Red7.f4	0.374806	0.798765	divIVA
	1.032	128.133	Red7.f4	0.4	0.795976	divIVA
	1.096	127.277	Red7.f4	0.424806	0.790658	divIVA
	1.161	126.24	Red7.f4	0.45	0.784216	divIVA
	1.225	128.817	Red7.f4	0.474806	0.800225	divIVA
	1.29	128.939	Red7.f4	0.5	0.800983	divIVA
	1.354	131.207	Red7.f4	0.524806	0.815072	divIVA
	1.419	131.106	Red7.f4	0.55	0.814444	divIVA
	1.483	128.671	Red7.f4	0.574806	0.799318	divIVA
	1.548	131.527	Red7.f4	0.6	0.81706	divIVA
	1.612	128.827	Red7.f4	0.624806	0.800287	divIVA
	1.677	130.154	Red7.f4	0.65	0.80853	divIVA
	1.741	130.546	Red7.f4	0.674806	0.810966	divIVA
	1.806	130.841	Red7.f4	0.7	0.812798	divIVA
	1.87	129.425	Red7.f4	0.724806	0.804002	divIVA
	1.935	129.697	Red7.f4	0.75	0.805692	divIVA
	1.999	131.355	Red7.f4	0.774806	0.815991	divIVA
	2.064	132.135	Red7.f4	0.8	0.820837	divIVA
	2.128	134.446	Red7.f4	0.824806	0.835193	divIVA
	2.193	134.951	Red7.f4	0.85	0.83833	divIVA
	2.257	137.873	Red7.f4	0.874806	0.856482	divIVA
	2.322	140.073	Red7.f4	0.9	0.870148	divIVA
	2.386	145.736	Red7.f4	0.924806	0.905328	divIVA
	2.451	151.9	Red7.f4	0.95	0.943619	divIVA
	2.515	154.257	Red7.f4	0.974806	0.958261	divIVA
	2.58	150.362	Red7.f4	1	0.934065	divIVA
	0	148.898	Red0.f5	0	0.90661	divIVA
	0.064	158.723	Red0.f5	0.0174102	0.966432	divIVA
	0.129	161.919	Red0.f5	0.0350925	0.985892	divIVA
	0.193	164.236	Red0.f5	0.0525027	1	divIVA
	0.258	162.899	Red0.f5	0.070185	0.991859	divIVA
	0.322	159.995	Red0.f5	0.0875952	0.974177	divIVA
	0.387	148.791	Red0.f5	0.105277	0.905958	divIVA
	0.451	143.35	Red0.f5	0.122688	0.872829	divIVA
	0.516	135.135	Red0.f5	0.14037	0.82281	divIVA
	0.58	132.17	Red0.f5	0.15778	0.804757	divIVA
	0.645	130.376	Red0.f5	0.175462	0.793833	divIVA
	0.709	129.397	Red0.f5	0.192873	0.787872	divIVA
	0.774	128.835	Red0.f5	0.210555	0.78445	divIVA
	0.838	131.167	Red0.f5	0.227965	0.79865	divIVA
	0.903	129.456	Red0.f5	0.245647	0.788232	divIVA
	0.967	127.14	Red0.f5	0.263058	0.77413	divIVA
	1.032	130.621	Red0.f5	0.28074	0.795325	divIVA
	1.096	129.775	Red0.f5	0.29815	0.790174	divIVA
	1.161	131.792	Red0.f5	0.315832	0.802455	divIVA
	1.225	131.582	Red0.f5	0.333243	0.801176	divIVA
	1.29	129.538	Red0.f5	0.350925	0.788731	divIVA
	1.354	131.312	Red0.f5	0.368335	0.799532	divIVA
	1.419	130.593	Red0.f5	0.386017	0.795155	divIVA
	1.483	138.713	Red0.f5	0.403428	0.844596	divIVA
	1.548	138.18	Red0.f5	0.42111	0.84135	divIVA
	1.612	140.859	Red0.f5	0.43852	0.857662	divIVA
	1.677	142.763	Red0.f5	0.456202	0.869255	divIVA
	1.741	147.507	Red0.f5	0.473613	0.89814	divIVA
	1.806	145.809	Red0.f5	0.491295	0.887802	divIVA
	1.87	145.863	Red0.f5	0.508705	0.88813	divIVA
	1.935	143.789	Red0.f5	0.526387	0.875502	divIVA
	1.999	138.717	Red0.f5	0.543798	0.84462	divIVA
	2.064	138.467	Red0.f5	0.56148	0.843098	divIVA
	2.128	134.904	Red0.f5	0.57889	0.821403	divIVA
	2.193	131.942	Red0.f5	0.596572	0.803368	divIVA
	2.257	130.003	Red0.f5	0.613983	0.791562	divIVA
	2.322	129.708	Red0.f5	0.631665	0.789766	divIVA
	2.386	126.681	Red0.f5	0.649075	0.771335	divIVA
	2.451	130.835	Red0.f5	0.666757	0.796628	divIVA
	2.515	130.629	Red0.f5	0.684168	0.795374	divIVA
	2.58	128.763	Red0.f5	0.70185	0.784012	divIVA
	2.644	128.321	Red0.f5	0.71926	0.781321	divIVA
	2.709	129.486	Red0.f5	0.736942	0.788414	divIVA
	2.773	131.617	Red0.f5	0.754353	0.801389	divIVA
	2.838	129.235	Red0.f5	0.772035	0.786886	divIVA
	2.902	127.99	Red0.f5	0.789445	0.779305	divIVA
	2.967	128.938	Red0.f5	0.807127	0.785078	divIVA
	3.031	133.114	Red0.f5	0.824538	0.810504	divIVA
	3.096	134.868	Red0.f5	0.84222	0.821184	divIVA
	3.16	140.509	Red0.f5	0.85963	0.855531	divIVA
	3.225	138.74	Red0.f5	0.877312	0.84476	divIVA
	3.289	149.291	Red0.f5	0.894723	0.909003	divIVA
	3.354	155.273	Red0.f5	0.912405	0.945426	divIVA
	3.418	153.907	Red0.f5	0.929815	0.937109	divIVA
	3.483	144.561	Red0.f5	0.947497	0.880203	divIVA
	3.547	141.218	Red0.f5	0.964908	0.859848	divIVA
	3.612	131.811	Red0.f5	0.98259	0.802571	divIVA
	3.676	127.083	Red0.f5	1	0.773783	divIVA
	0	132.788	Red1.f5	0	0.825791	divIVA
	0.064	138.337	Red1.f5	0.016004	0.860299	divIVA
	0.129	147.793	Red1.f5	0.0322581	0.919105	divIVA
	0.193	152.305	Red1.f5	0.0482621	0.947165	divIVA
	0.258	151.943	Red1.f5	0.0645161	0.944913	divIVA
	0.322	149.061	Red1.f5	0.0805201	0.926991	divIVA
	0.387	146.286	Red1.f5	0.0967742	0.909733	divIVA
	0.451	140.704	Red1.f5	0.112778	0.875019	divIVA
	0.516	138.891	Red1.f5	0.129032	0.863745	divIVA
	0.58	131.633	Red1.f5	0.145036	0.818608	divIVA
	0.645	130.068	Red1.f5	0.16129	0.808876	divIVA
	0.709	129.21	Red1.f5	0.177294	0.80354	divIVA
	0.774	127.843	Red1.f5	0.193548	0.795039	divIVA
	0.838	125.267	Red1.f5	0.209552	0.779019	divIVA
	0.903	125.336	Red1.f5	0.225806	0.779448	divIVA
	0.967	127.609	Red1.f5	0.24181	0.793583	divIVA
	1.032	129.278	Red1.f5	0.258065	0.803963	divIVA
	1.096	127.638	Red1.f5	0.274069	0.793764	divIVA
	1.161	126.176	Red1.f5	0.290323	0.784672	divIVA
	1.225	129.703	Red1.f5	0.306327	0.806606	divIVA
	1.29	129.797	Red1.f5	0.322581	0.80719	divIVA
	1.354	127.236	Red1.f5	0.338585	0.791264	divIVA
	1.419	126.978	Red1.f5	0.354839	0.789659	divIVA
	1.483	129.782	Red1.f5	0.370843	0.807097	divIVA
	1.548	129.412	Red1.f5	0.387097	0.804796	divIVA
	1.612	130.622	Red1.f5	0.403101	0.812321	divIVA
	1.677	131.743	Red1.f5	0.419355	0.819292	divIVA
	1.741	132.854	Red1.f5	0.435359	0.826201	divIVA
	1.806	137.467	Red1.f5	0.451613	0.854889	divIVA
	1.87	140.064	Red1.f5	0.467617	0.871039	divIVA
	1.935	144.125	Red1.f5	0.483871	0.896294	divIVA
	1.999	144.271	Red1.f5	0.499875	0.897202	divIVA
	2.064	143.259	Red1.f5	0.516129	0.890909	divIVA
	2.128	142.259	Red1.f5	0.532133	0.88469	divIVA
	2.193	138.371	Red1.f5	0.548387	0.860511	divIVA
	2.257	135.182	Red1.f5	0.564391	0.840679	divIVA
	2.322	131.535	Red1.f5	0.580645	0.817999	divIVA
	2.386	131.974	Red1.f5	0.596649	0.820729	divIVA
	2.451	130.486	Red1.f5	0.612903	0.811475	divIVA
	2.515	133.113	Red1.f5	0.628907	0.827812	divIVA
	2.58	128.442	Red1.f5	0.645161	0.798764	divIVA
	2.644	127.863	Red1.f5	0.661165	0.795163	divIVA
	2.709	128.674	Red1.f5	0.677419	0.800206	divIVA
	2.773	129.751	Red1.f5	0.693423	0.806904	divIVA
	2.838	127.676	Red1.f5	0.709677	0.794	divIVA
	2.902	127.183	Red1.f5	0.725681	0.790934	divIVA
	2.967	129.129	Red1.f5	0.741935	0.803036	divIVA
	3.031	126.831	Red1.f5	0.757939	0.788745	divIVA
	3.096	128.768	Red1.f5	0.774194	0.800791	divIVA
	3.16	128.127	Red1.f5	0.790198	0.796805	divIVA
	3.225	130.837	Red1.f5	0.806452	0.813658	divIVA
	3.289	129.445	Red1.f5	0.822456	0.805001	divIVA
	3.354	135.943	Red1.f5	0.83871	0.845411	divIVA
	3.418	134.972	Red1.f5	0.854714	0.839373	divIVA
	3.483	137.965	Red1.f5	0.870968	0.857986	divIVA
	3.547	142.227	Red1.f5	0.886972	0.884491	divIVA
	3.612	140.445	Red1.f5	0.903226	0.873409	divIVA
	3.676	141.67	Red1.f5	0.91923	0.881027	divIVA
	3.741	152.041	Red1.f5	0.935484	0.945523	divIVA
	3.805	156.296	Red1.f5	0.951488	0.971984	divIVA
	3.87	159.478	Red1.f5	0.967742	0.991772	divIVA
	3.934	160.801	Red1.f5	0.983746	1	divIVA
	3.999	156.122	Red1.f5	1	0.970902	divIVA
	0	158.683	Red2.f5	0	1	divIVA
	0.064	156.16	Red2.f5	0.019845	0.9841	divIVA
	0.129	151.874	Red2.f5	0.04	0.957091	divIVA
	0.193	147.656	Red2.f5	0.059845	0.930509	divIVA
	0.258	141.461	Red2.f5	0.08	0.891469	divIVA
	0.322	139.391	Red2.f5	0.099845	0.878424	divIVA
	0.387	137.573	Red2.f5	0.12	0.866967	divIVA
	0.451	134.687	Red2.f5	0.139845	0.84878	divIVA
	0.516	133.016	Red2.f5	0.16	0.83825	divIVA
	0.58	132.125	Red2.f5	0.179845	0.832635	divIVA
	0.645	129.968	Red2.f5	0.2	0.819042	divIVA
	0.709	133.429	Red2.f5	0.219845	0.840853	divIVA
	0.774	127.995	Red2.f5	0.24	0.806608	divIVA
	0.838	132.155	Red2.f5	0.259845	0.832824	divIVA
	0.903	132.67	Red2.f5	0.28	0.836069	divIVA
	0.967	129.992	Red2.f5	0.299845	0.819193	divIVA
	1.032	129.248	Red2.f5	0.32	0.814504	divIVA
	1.096	130.116	Red2.f5	0.339845	0.819974	divIVA
	1.161	130.387	Red2.f5	0.36	0.821682	divIVA
	1.225	130.026	Red2.f5	0.379845	0.819407	divIVA
	1.29	132.407	Red2.f5	0.4	0.834412	divIVA
	1.354	135.005	Red2.f5	0.419845	0.850784	divIVA
	1.419	131.983	Red2.f5	0.44	0.83174	divIVA
	1.483	136.287	Red2.f5	0.459845	0.858863	divIVA
	1.548	135.526	Red2.f5	0.48	0.854068	divIVA
	1.612	135.483	Red2.f5	0.499845	0.853797	divIVA
	1.677	135.847	Red2.f5	0.52	0.85609	divIVA
	1.741	132.493	Red2.f5	0.539845	0.834954	divIVA
	1.806	130.383	Red2.f5	0.56	0.821657	divIVA
	1.87	130.543	Red2.f5	0.579845	0.822665	divIVA
	1.935	131.153	Red2.f5	0.6	0.826509	divIVA
	1.999	126.977	Red2.f5	0.619845	0.800193	divIVA
	2.064	129.907	Red2.f5	0.64	0.818657	divIVA
	2.128	129.912	Red2.f5	0.659845	0.818689	divIVA
	2.193	130.982	Red2.f5	0.68	0.825432	divIVA
	2.257	129.119	Red2.f5	0.699845	0.813691	divIVA
	2.322	129.491	Red2.f5	0.72	0.816036	divIVA
	2.386	130.287	Red2.f5	0.739845	0.821052	divIVA
	2.451	132.372	Red2.f5	0.76	0.834191	divIVA
	2.515	132.411	Red2.f5	0.779845	0.834437	divIVA
	2.58	136.013	Red2.f5	0.8	0.857137	divIVA
	2.644	135.626	Red2.f5	0.819845	0.854698	divIVA
	2.709	140.18	Red2.f5	0.84	0.883396	divIVA
	2.773	142.735	Red2.f5	0.859845	0.899498	divIVA
	2.838	141.99	Red2.f5	0.88	0.894803	divIVA
	2.902	140.337	Red2.f5	0.899845	0.884386	divIVA
	2.967	135.428	Red2.f5	0.92	0.85345	divIVA
	3.031	131.266	Red2.f5	0.939845	0.827222	divIVA
	3.096	127.637	Red2.f5	0.96	0.804352	divIVA
	3.16	127.445	Red2.f5	0.979845	0.803142	divIVA
	3.225	127.571	Red2.f5	1	0.803936	divIVA
	0	129.716	Red3.f5	0	0.924127	divIVA
	0.064	135.412	Red3.f5	0.0211151	0.964707	divIVA
	0.129	139.107	Red3.f5	0.0425602	0.991031	divIVA
	0.193	137.743	Red3.f5	0.0636754	0.981313	divIVA
	0.258	140.366	Red3.f5	0.0851204	1	divIVA
	0.322	136.315	Red3.f5	0.106236	0.97114	divIVA
	0.387	137.179	Red3.f5	0.127681	0.977295	divIVA
	0.451	128.687	Red3.f5	0.148796	0.916796	divIVA
	0.516	129.399	Red3.f5	0.170241	0.921869	divIVA
	0.58	128.709	Red3.f5	0.191356	0.916953	divIVA
	0.645	131.224	Red3.f5	0.212801	0.93487	divIVA
	0.709	131.33	Red3.f5	0.233916	0.935625	divIVA
	0.774	126.95	Red3.f5	0.255361	0.904421	divIVA
	0.838	126.103	Red3.f5	0.276476	0.898387	divIVA
	0.903	130.122	Red3.f5	0.297921	0.927019	divIVA
	0.967	127.324	Red3.f5	0.319037	0.907086	divIVA
	1.032	129.456	Red3.f5	0.340482	0.922275	divIVA
	1.096	129.9	Red3.f5	0.361597	0.925438	divIVA
	1.161	129.569	Red3.f5	0.383042	0.92308	divIVA
	1.225	129.276	Red3.f5	0.404157	0.920992	divIVA
	1.29	131.312	Red3.f5	0.425602	0.935497	divIVA
	1.354	129.796	Red3.f5	0.446717	0.924697	divIVA
	1.419	131.519	Red3.f5	0.468162	0.936972	divIVA
	1.483	135.34	Red3.f5	0.489277	0.964194	divIVA
	1.548	137.046	Red3.f5	0.510723	0.976348	divIVA
	1.612	136.563	Red3.f5	0.531838	0.972907	divIVA
	1.677	134.624	Red3.f5	0.553283	0.959093	divIVA
	1.741	132.253	Red3.f5	0.574398	0.942201	divIVA
	1.806	130.38	Red3.f5	0.595843	0.928857	divIVA
	1.87	129.218	Red3.f5	0.616958	0.920579	divIVA
	1.935	128.725	Red3.f5	0.638403	0.917067	divIVA
	1.999	125.988	Red3.f5	0.659518	0.897568	divIVA
	2.064	126.606	Red3.f5	0.680963	0.901971	divIVA
	2.128	127.757	Red3.f5	0.702079	0.910171	divIVA
	2.193	130.315	Red3.f5	0.723524	0.928394	divIVA
	2.257	127.334	Red3.f5	0.744639	0.907157	divIVA
	2.322	127.435	Red3.f5	0.766084	0.907877	divIVA
	2.386	128.625	Red3.f5	0.787199	0.916354	divIVA
	2.451	128.851	Red3.f5	0.808644	0.917964	divIVA
	2.515	126.436	Red3.f5	0.829759	0.900759	divIVA
	2.58	128.069	Red3.f5	0.851204	0.912393	divIVA
	2.644	131.617	Red3.f5	0.872319	0.93767	divIVA
	2.709	135.147	Red3.f5	0.893764	0.962819	divIVA
	2.773	137.355	Red3.f5	0.91488	0.978549	divIVA
	2.838	139.765	Red3.f5	0.936325	0.995718	divIVA
	2.902	136.457	Red3.f5	0.95744	0.972151	divIVA
	2.967	132.471	Red3.f5	0.978885	0.943754	divIVA
	3.031	133.191	Red3.f5	1	0.948884	divIVA
	0	146.535	Red4.f5	0	0.951094	divIVA
	0.064	152.114	Red4.f5	0.0171077	0.987304	divIVA
	0.129	154.07	Red4.f5	0.0344828	1	divIVA
	0.193	151.515	Red4.f5	0.0515905	0.983417	divIVA
	0.258	141.503	Red4.f5	0.0689655	0.918433	divIVA
	0.322	141.961	Red4.f5	0.0860732	0.921406	divIVA
	0.387	135.764	Red4.f5	0.103448	0.881184	divIVA
	0.451	130.676	Red4.f5	0.120556	0.84816	divIVA
	0.516	129.201	Red4.f5	0.137931	0.838586	divIVA
	0.58	130.813	Red4.f5	0.155039	0.849049	divIVA
	0.645	128.536	Red4.f5	0.172414	0.83427	divIVA
	0.709	128.111	Red4.f5	0.189522	0.831512	divIVA
	0.774	128.188	Red4.f5	0.206897	0.832011	divIVA
	0.838	129.172	Red4.f5	0.224004	0.838398	divIVA
	0.903	132.441	Red4.f5	0.241379	0.859616	divIVA
	0.967	128.478	Red4.f5	0.258487	0.833894	divIVA
	1.032	129.091	Red4.f5	0.275862	0.837872	divIVA
	1.096	129.593	Red4.f5	0.29297	0.841131	divIVA
	1.161	129.793	Red4.f5	0.310345	0.842429	divIVA
	1.225	128.34	Red4.f5	0.327453	0.832998	divIVA
	1.29	125.37	Red4.f5	0.344828	0.813721	divIVA
	1.354	130.174	Red4.f5	0.361935	0.844902	divIVA
	1.419	128.875	Red4.f5	0.37931	0.83647	divIVA
	1.483	134.065	Red4.f5	0.396418	0.870156	divIVA
	1.548	130.472	Red4.f5	0.413793	0.846836	divIVA
	1.612	132.317	Red4.f5	0.430901	0.858811	divIVA
	1.677	134.123	Red4.f5	0.448276	0.870533	divIVA
	1.741	133.768	Red4.f5	0.465384	0.868229	divIVA
	1.806	140.292	Red4.f5	0.482759	0.910573	divIVA
	1.87	142.305	Red4.f5	0.499866	0.923639	divIVA
	1.935	142.428	Red4.f5	0.517241	0.924437	divIVA
	1.999	143.774	Red4.f5	0.534349	0.933173	divIVA
	2.064	139.986	Red4.f5	0.551724	0.908587	divIVA
	2.128	138.125	Red4.f5	0.568832	0.896508	divIVA
	2.193	137.123	Red4.f5	0.586207	0.890005	divIVA
	2.257	133.543	Red4.f5	0.603315	0.866768	divIVA
	2.322	132.019	Red4.f5	0.62069	0.856877	divIVA
	2.386	131.887	Red4.f5	0.637797	0.85602	divIVA
	2.451	127.258	Red4.f5	0.655172	0.825975	divIVA
	2.515	125.365	Red4.f5	0.67228	0.813689	divIVA
	2.58	125.908	Red4.f5	0.689655	0.817213	divIVA
	2.644	125.467	Red4.f5	0.706763	0.814351	divIVA
	2.709	124.324	Red4.f5	0.724138	0.806932	divIVA
	2.773	127.617	Red4.f5	0.741246	0.828305	divIVA
	2.838	129.661	Red4.f5	0.758621	0.841572	divIVA
	2.902	128.113	Red4.f5	0.775728	0.831525	divIVA
	2.967	127.065	Red4.f5	0.793103	0.824723	divIVA
	3.031	127.29	Red4.f5	0.810211	0.826183	divIVA
	3.096	130.141	Red4.f5	0.827586	0.844687	divIVA
	3.16	127.817	Red4.f5	0.844694	0.829603	divIVA
	3.225	132.722	Red4.f5	0.862069	0.86144	divIVA
	3.289	131.727	Red4.f5	0.879177	0.854982	divIVA
	3.354	135.729	Red4.f5	0.896552	0.880957	divIVA
	3.418	140.946	Red4.f5	0.913659	0.914818	divIVA
	3.483	145.042	Red4.f5	0.931034	0.941403	divIVA
	3.547	144.687	Red4.f5	0.948142	0.939099	divIVA
	3.612	140.225	Red4.f5	0.965517	0.910138	divIVA
	3.676	135.596	Red4.f5	0.982625	0.880093	divIVA
	3.741	130.921	Red4.f5	1	0.84975	divIVA
	0	152.444	Red5.f5	0	1	divIVA
	0.064	149.662	Red5.f5	0.0211151	0.981751	divIVA
	0.129	144.792	Red5.f5	0.0425602	0.949805	divIVA
	0.193	140.503	Red5.f5	0.0636754	0.92167	divIVA
	0.258	136.454	Red5.f5	0.0851204	0.895109	divIVA
	0.322	131.373	Red5.f5	0.106236	0.861779	divIVA
	0.387	128.586	Red5.f5	0.127681	0.843497	divIVA
	0.451	128.582	Red5.f5	0.148796	0.84347	divIVA
	0.516	130.083	Red5.f5	0.170241	0.853317	divIVA
	0.58	129.022	Red5.f5	0.191356	0.846357	divIVA
	0.645	130.389	Red5.f5	0.212801	0.855324	divIVA
	0.709	129.993	Red5.f5	0.233916	0.852726	divIVA
	0.774	132.385	Red5.f5	0.255361	0.868417	divIVA
	0.838	132.378	Red5.f5	0.276476	0.868371	divIVA
	0.903	136.595	Red5.f5	0.297921	0.896034	divIVA
	0.967	139.775	Red5.f5	0.319037	0.916894	divIVA
	1.032	141.674	Red5.f5	0.340482	0.929351	divIVA
	1.096	142.926	Red5.f5	0.361597	0.937564	divIVA
	1.161	147.717	Red5.f5	0.383042	0.968992	divIVA
	1.225	144.125	Red5.f5	0.404157	0.945429	divIVA
	1.29	143.484	Red5.f5	0.425602	0.941224	divIVA
	1.354	141.432	Red5.f5	0.446717	0.927764	divIVA
	1.419	140.484	Red5.f5	0.468162	0.921545	divIVA
	1.483	137.017	Red5.f5	0.489277	0.898802	divIVA
	1.548	133.641	Red5.f5	0.510723	0.876656	divIVA
	1.612	134.479	Red5.f5	0.531838	0.882153	divIVA
	1.677	133.397	Red5.f5	0.553283	0.875056	divIVA
	1.741	135.54	Red5.f5	0.574398	0.889113	divIVA
	1.806	133.314	Red5.f5	0.595843	0.874511	divIVA
	1.87	133.404	Red5.f5	0.616958	0.875102	divIVA
	1.935	134.093	Red5.f5	0.638403	0.879621	divIVA
	1.999	133.449	Red5.f5	0.659518	0.875397	divIVA
	2.064	133.1	Red5.f5	0.680963	0.873108	divIVA
	2.128	130.599	Red5.f5	0.702079	0.856701	divIVA
	2.193	130.999	Red5.f5	0.723524	0.859325	divIVA
	2.257	131.998	Red5.f5	0.744639	0.865879	divIVA
	2.322	134.159	Red5.f5	0.766084	0.880054	divIVA
	2.386	133.242	Red5.f5	0.787199	0.874039	divIVA
	2.451	134.378	Red5.f5	0.808644	0.881491	divIVA
	2.515	134.753	Red5.f5	0.829759	0.883951	divIVA
	2.58	137.159	Red5.f5	0.851204	0.899734	divIVA
	2.644	137.272	Red5.f5	0.872319	0.900475	divIVA
	2.709	141.047	Red5.f5	0.893764	0.925238	divIVA
	2.773	142.039	Red5.f5	0.91488	0.931745	divIVA
	2.838	145.341	Red5.f5	0.936325	0.953406	divIVA
	2.902	149.25	Red5.f5	0.95744	0.979048	divIVA
	2.967	146.948	Red5.f5	0.978885	0.963947	divIVA
	3.031	146.023	Red5.f5	1	0.95788	divIVA
	0	159.291	Red6.f5	0	0.984268	divIVA
	0.064	150.344	Red6.f5	0.0194588	0.928984	divIVA
	0.129	146.456	Red6.f5	0.0392216	0.90496	divIVA
	0.193	142.003	Red6.f5	0.0586804	0.877445	divIVA
	0.258	137.4	Red6.f5	0.0784433	0.849002	divIVA
	0.322	134.913	Red6.f5	0.0979021	0.833635	divIVA
	0.387	132.879	Red6.f5	0.117665	0.821067	divIVA
	0.451	132.608	Red6.f5	0.137124	0.819392	divIVA
	0.516	132.2	Red6.f5	0.156887	0.816871	divIVA
	0.58	132.043	Red6.f5	0.176345	0.815901	divIVA
	0.645	130.558	Red6.f5	0.196108	0.806725	divIVA
	0.709	133.109	Red6.f5	0.215567	0.822488	divIVA
	0.774	132.463	Red6.f5	0.23533	0.818496	divIVA
	0.838	131.602	Red6.f5	0.254789	0.813176	divIVA
	0.903	131.201	Red6.f5	0.274552	0.810698	divIVA
	0.967	131.724	Red6.f5	0.29401	0.81393	divIVA
	1.032	129.421	Red6.f5	0.313773	0.7997	divIVA
	1.096	126.235	Red6.f5	0.333232	0.780013	divIVA
	1.161	127.993	Red6.f5	0.352995	0.790876	divIVA
	1.225	129.183	Red6.f5	0.372454	0.798229	divIVA
	1.29	128.56	Red6.f5	0.392216	0.79438	divIVA
	1.354	127.403	Red6.f5	0.411675	0.78723	divIVA
	1.419	125.76	Red6.f5	0.431438	0.777078	divIVA
	1.483	128.914	Red6.f5	0.450897	0.796567	divIVA
	1.548	128.537	Red6.f5	0.47066	0.794237	divIVA
	1.612	127.725	Red6.f5	0.490119	0.78922	divIVA
	1.677	127.487	Red6.f5	0.509881	0.787749	divIVA
	1.741	127.99	Red6.f5	0.52934	0.790857	divIVA
	1.806	128.483	Red6.f5	0.549103	0.793904	divIVA
	1.87	129.185	Red6.f5	0.568562	0.798241	divIVA
	1.935	128.936	Red6.f5	0.588325	0.796703	divIVA
	1.999	133.311	Red6.f5	0.607784	0.823736	divIVA
	2.064	131.662	Red6.f5	0.627546	0.813547	divIVA
	2.128	129.748	Red6.f5	0.647005	0.80172	divIVA
	2.193	131.778	Red6.f5	0.666768	0.814264	divIVA
	2.257	130.503	Red6.f5	0.686227	0.806385	divIVA
	2.322	128.067	Red6.f5	0.70599	0.791333	divIVA
	2.386	131.105	Red6.f5	0.725448	0.810105	divIVA
	2.451	130.188	Red6.f5	0.745211	0.804439	divIVA
	2.515	129.61	Red6.f5	0.76467	0.800868	divIVA
	2.58	131.572	Red6.f5	0.784433	0.812991	divIVA
	2.644	133.273	Red6.f5	0.803892	0.823501	divIVA
	2.709	132.44	Red6.f5	0.823655	0.818354	divIVA
	2.773	135.128	Red6.f5	0.843113	0.834964	divIVA
	2.838	139.164	Red6.f5	0.862876	0.859902	divIVA
	2.902	147.486	Red6.f5	0.882335	0.911324	divIVA
	2.967	155.933	Red6.f5	0.902098	0.963519	divIVA
	3.031	160.222	Red6.f5	0.921557	0.990021	divIVA
	3.096	161.837	Red6.f5	0.94132	1	divIVA
	3.16	155.265	Red6.f5	0.960778	0.959391	divIVA
	3.225	145.993	Red6.f5	0.980541	0.902099	divIVA
	3.289	130.927	Red6.f5	1	0.809005	divIVA
	0	129.086	Red7.f5	0	0.852762	divIVA
	0.064	131.744	Red7.f5	0.0261118	0.870321	divIVA
	0.129	138.624	Red7.f5	0.0526316	0.915772	divIVA
	0.193	139.81	Red7.f5	0.0787434	0.923606	divIVA
	0.258	149.191	Red7.f5	0.105263	0.985579	divIVA
	0.322	141.92	Red7.f5	0.131375	0.937545	divIVA
	0.387	140.762	Red7.f5	0.157895	0.929895	divIVA
	0.451	135.868	Red7.f5	0.184007	0.897565	divIVA
	0.516	133.431	Red7.f5	0.210526	0.881466	divIVA
	0.58	129.104	Red7.f5	0.236638	0.852881	divIVA
	0.645	126.913	Red7.f5	0.263158	0.838407	divIVA
	0.709	126.893	Red7.f5	0.28927	0.838275	divIVA
	0.774	124.709	Red7.f5	0.315789	0.823847	divIVA
	0.838	127.47	Red7.f5	0.341901	0.842086	divIVA
	0.903	126.924	Red7.f5	0.368421	0.83848	divIVA
	0.967	126.632	Red7.f5	0.394533	0.836551	divIVA
	1.032	127.943	Red7.f5	0.421053	0.845211	divIVA
	1.096	128.577	Red7.f5	0.447164	0.8494	divIVA
	1.161	124.165	Red7.f5	0.473684	0.820253	divIVA
	1.225	126.699	Red7.f5	0.499796	0.836993	divIVA
	1.29	128.785	Red7.f5	0.526316	0.850774	divIVA
	1.354	129.189	Red7.f5	0.552428	0.853442	divIVA
	1.419	128.69	Red7.f5	0.578947	0.850146	divIVA
	1.483	128.699	Red7.f5	0.605059	0.850205	divIVA
	1.548	130.493	Red7.f5	0.631579	0.862057	divIVA
	1.612	130.539	Red7.f5	0.657691	0.862361	divIVA
	1.677	129.689	Red7.f5	0.684211	0.856746	divIVA
	1.741	130.481	Red7.f5	0.710322	0.861978	divIVA
	1.806	131.9	Red7.f5	0.736842	0.871352	divIVA
	1.87	131.228	Red7.f5	0.762954	0.866912	divIVA
	1.935	133.964	Red7.f5	0.789474	0.884987	divIVA
	1.999	135.737	Red7.f5	0.815585	0.8967	divIVA
	2.064	142.257	Red7.f5	0.842105	0.939772	divIVA
	2.128	144.439	Red7.f5	0.868217	0.954186	divIVA
	2.193	150.324	Red7.f5	0.894737	0.993064	divIVA
	2.257	151.374	Red7.f5	0.920849	1	divIVA
	2.322	150.176	Red7.f5	0.947368	0.992086	divIVA
	2.386	147.766	Red7.f5	0.97348	0.976165	divIVA
	2.451	144.675	Red7.f5	1	0.955745	divIVA
	0	142.363	Red8.f5	0	0.9361	divIVA
	0.064	149.831	Red8.f5	0.0248062	0.985205	divIVA
	0.129	152.081	Red8.f5	0.05	1	divIVA
	0.193	148.339	Red8.f5	0.0748062	0.975395	divIVA
	0.258	143.674	Red8.f5	0.1	0.94472	divIVA
	0.322	139.151	Red8.f5	0.124806	0.91498	divIVA
	0.387	135.588	Red8.f5	0.15	0.891551	divIVA
	0.451	131.543	Red8.f5	0.174806	0.864954	divIVA
	0.516	131.265	Red8.f5	0.2	0.863126	divIVA
	0.58	128.881	Red8.f5	0.224806	0.84745	divIVA
	0.645	126.409	Red8.f5	0.25	0.831195	divIVA
	0.709	127.68	Red8.f5	0.274806	0.839553	divIVA
	0.774	130.195	Red8.f5	0.3	0.85609	divIVA
	0.838	124.577	Red8.f5	0.324806	0.819149	divIVA
	0.903	129.154	Red8.f5	0.35	0.849245	divIVA
	0.967	125.279	Red8.f5	0.374806	0.823765	divIVA
	1.032	129.804	Red8.f5	0.4	0.853519	divIVA
	1.096	127.688	Red8.f5	0.424806	0.839605	divIVA
	1.161	124.225	Red8.f5	0.45	0.816834	divIVA
	1.225	127.964	Red8.f5	0.474806	0.84142	divIVA
	1.29	128.351	Red8.f5	0.5	0.843965	divIVA
	1.354	125.958	Red8.f5	0.524806	0.82823	divIVA
	1.419	125.832	Red8.f5	0.55	0.827401	divIVA
	1.483	130.434	Red8.f5	0.574806	0.857661	divIVA
	1.548	127.394	Red8.f5	0.6	0.837672	divIVA
	1.612	128.802	Red8.f5	0.624806	0.84693	divIVA
	1.677	128.556	Red8.f5	0.65	0.845313	divIVA
	1.741	126.766	Red8.f5	0.674806	0.833543	divIVA
	1.806	128.104	Red8.f5	0.7	0.842341	divIVA
	1.87	131.648	Red8.f5	0.724806	0.865644	divIVA
	1.935	128.867	Red8.f5	0.75	0.847358	divIVA
	1.999	129.233	Red8.f5	0.774806	0.849764	divIVA
	2.064	127.91	Red8.f5	0.8	0.841065	divIVA
	2.128	136.433	Red8.f5	0.824806	0.897107	divIVA
	2.193	135.52	Red8.f5	0.85	0.891104	divIVA
	2.257	138.95	Red8.f5	0.874806	0.913658	divIVA
	2.322	140.983	Red8.f5	0.9	0.927026	divIVA
	2.386	145.022	Red8.f5	0.924806	0.953584	divIVA
	2.451	148.116	Red8.f5	0.95	0.973928	divIVA
	2.515	147.791	Red8.f5	0.974806	0.971791	divIVA
	2.58	140.381	Red8.f5	1	0.923067	divIVA
	0	133.183	Red0.f6	0	0.787757	divIVA
	0.064	138.001	Red0.f6	0.023625	0.816255	divIVA
	0.129	144.574	Red0.f6	0.047619	0.855133	divIVA
	0.193	147.957	Red0.f6	0.071244	0.875143	divIVA
	0.258	152.765	Red0.f6	0.0952381	0.903582	divIVA
	0.322	151.615	Red0.f6	0.118863	0.89678	divIVA
	0.387	144.024	Red0.f6	0.142857	0.85188	divIVA
	0.451	137.421	Red0.f6	0.166482	0.812825	divIVA
	0.516	133.861	Red0.f6	0.190476	0.791768	divIVA
	0.58	133.094	Red0.f6	0.214101	0.787231	divIVA
	0.645	129.252	Red0.f6	0.238095	0.764506	divIVA
	0.709	127.343	Red0.f6	0.26172	0.753215	divIVA
	0.774	126.578	Red0.f6	0.285714	0.74869	divIVA
	0.838	128.872	Red0.f6	0.309339	0.762259	divIVA
	0.903	123.913	Red0.f6	0.333333	0.732927	divIVA
	0.967	127.733	Red0.f6	0.356958	0.755522	divIVA
	1.032	126.613	Red0.f6	0.380952	0.748897	divIVA
	1.096	128.587	Red0.f6	0.404577	0.760573	divIVA
	1.161	129.908	Red0.f6	0.428571	0.768386	divIVA
	1.225	125.861	Red0.f6	0.452196	0.744449	divIVA
	1.29	128.219	Red0.f6	0.47619	0.758396	divIVA
	1.354	128.751	Red0.f6	0.499815	0.761543	divIVA
	1.419	126.194	Red0.f6	0.52381	0.746419	divIVA
	1.483	124.696	Red0.f6	0.547434	0.737558	divIVA
	1.548	126.1	Red0.f6	0.571429	0.745863	divIVA
	1.612	127.263	Red0.f6	0.595054	0.752742	divIVA
	1.677	126.756	Red0.f6	0.619048	0.749743	divIVA
	1.741	127.835	Red0.f6	0.642673	0.756125	divIVA
	1.806	128.012	Red0.f6	0.666667	0.757172	divIVA
	1.87	132.044	Red0.f6	0.690292	0.78102	divIVA
	1.935	133.258	Red0.f6	0.714286	0.788201	divIVA
	1.999	133.456	Red0.f6	0.737911	0.789372	divIVA
	2.064	133.971	Red0.f6	0.761905	0.792418	divIVA
	2.128	140.519	Red0.f6	0.78553	0.831149	divIVA
	2.193	142.689	Red0.f6	0.809524	0.843984	divIVA
	2.257	148.771	Red0.f6	0.833149	0.879958	divIVA
	2.322	157.827	Red0.f6	0.857143	0.933523	divIVA
	2.386	163.146	Red0.f6	0.880768	0.964984	divIVA
	2.451	169.066	Red0.f6	0.904762	1	divIVA
	2.515	165.148	Red0.f6	0.928387	0.976826	divIVA
	2.58	161.414	Red0.f6	0.952381	0.95474	divIVA
	2.644	152.606	Red0.f6	0.976006	0.902642	divIVA
	2.709	147.409	Red0.f6	1	0.871902	divIVA
	0	129.77	Red1.f6	0	0.776057	divIVA
	0.064	136.763	Red1.f6	0.0261118	0.817877	divIVA
	0.129	141.86	Red1.f6	0.0526316	0.848359	divIVA
	0.193	149.706	Red1.f6	0.0787434	0.89528	divIVA
	0.258	156.153	Red1.f6	0.105263	0.933834	divIVA
	0.322	150.922	Red1.f6	0.131375	0.902552	divIVA
	0.387	142.983	Red1.f6	0.157895	0.855075	divIVA
	0.451	137.211	Red1.f6	0.184007	0.820557	divIVA
	0.516	134.28	Red1.f6	0.210526	0.803028	divIVA
	0.58	131.036	Red1.f6	0.236638	0.783628	divIVA
	0.645	129.286	Red1.f6	0.263158	0.773163	divIVA
	0.709	129.94	Red1.f6	0.28927	0.777074	divIVA
	0.774	131.393	Red1.f6	0.315789	0.785763	divIVA
	0.838	126.007	Red1.f6	0.341901	0.753554	divIVA
	0.903	127.962	Red1.f6	0.368421	0.765245	divIVA
	0.967	126.628	Red1.f6	0.394533	0.757268	divIVA
	1.032	126.177	Red1.f6	0.421053	0.75457	divIVA
	1.096	125.452	Red1.f6	0.447164	0.750235	divIVA
	1.161	126.808	Red1.f6	0.473684	0.758344	divIVA
	1.225	126.618	Red1.f6	0.499796	0.757208	divIVA
	1.29	128.823	Red1.f6	0.526316	0.770394	divIVA
	1.354	128.498	Red1.f6	0.552428	0.768451	divIVA
	1.419	127.537	Red1.f6	0.578947	0.762704	divIVA
	1.483	130.54	Red1.f6	0.605059	0.780662	divIVA
	1.548	132.106	Red1.f6	0.631579	0.790027	divIVA
	1.612	131.282	Red1.f6	0.657691	0.7851	divIVA
	1.677	132.323	Red1.f6	0.684211	0.791325	divIVA
	1.741	133.954	Red1.f6	0.710322	0.801079	divIVA
	1.806	135.3	Red1.f6	0.736842	0.809128	divIVA
	1.87	137.403	Red1.f6	0.762954	0.821705	divIVA
	1.935	139.893	Red1.f6	0.789474	0.836596	divIVA
	1.999	147.444	Red1.f6	0.815585	0.881752	divIVA
	2.064	155.11	Red1.f6	0.842105	0.927597	divIVA
	2.128	161.816	Red1.f6	0.868217	0.967701	divIVA
	2.193	166.093	Red1.f6	0.894737	0.993278	divIVA
	2.257	167.217	Red1.f6	0.920849	1	divIVA
	2.322	162.711	Red1.f6	0.947368	0.973053	divIVA
	2.386	155.91	Red1.f6	0.97348	0.932381	divIVA
	2.451	151.109	Red1.f6	1	0.90367	divIVA
	0	135.052	Red10f6	0	0.900005	divIVA
	0.064	144.011	Red10f6	0.0206718	0.959709	divIVA
	0.129	148.634	Red10f6	0.0416667	0.990517	divIVA
	0.193	150.057	Red10f6	0.0623385	1	divIVA
	0.258	147.654	Red10f6	0.0833333	0.983986	divIVA
	0.322	137.924	Red10f6	0.104005	0.919144	divIVA
	0.387	133.814	Red10f6	0.125	0.891754	divIVA
	0.451	126.226	Red10f6	0.145672	0.841187	divIVA
	0.516	125.363	Red10f6	0.166667	0.835436	divIVA
	0.58	125.684	Red10f6	0.187339	0.837575	divIVA
	0.645	124.574	Red10f6	0.208333	0.830178	divIVA
	0.709	127.317	Red10f6	0.229005	0.848458	divIVA
	0.774	125.682	Red10f6	0.25	0.837562	divIVA
	0.838	125.66	Red10f6	0.270672	0.837415	divIVA
	0.903	124.143	Red10f6	0.291667	0.827306	divIVA
	0.967	124.057	Red10f6	0.312339	0.826733	divIVA
	1.032	125.352	Red10f6	0.333333	0.835363	divIVA
	1.096	127.702	Red10f6	0.354005	0.851023	divIVA
	1.161	125.55	Red10f6	0.375	0.836682	divIVA
	1.225	129.94	Red10f6	0.395672	0.865938	divIVA
	1.29	125.237	Red10f6	0.416667	0.834596	divIVA
	1.354	123.236	Red10f6	0.437339	0.821261	divIVA
	1.419	126.485	Red10f6	0.458333	0.842913	divIVA
	1.483	126.545	Red10f6	0.479005	0.843313	divIVA
	1.548	129.222	Red10f6	0.5	0.861153	divIVA
	1.612	127.194	Red10f6	0.520672	0.847638	divIVA
	1.677	127.769	Red10f6	0.541667	0.85147	divIVA
	1.741	128.102	Red10f6	0.562339	0.853689	divIVA
	1.806	125.882	Red10f6	0.583333	0.838895	divIVA
	1.87	125.853	Red10f6	0.604005	0.838701	divIVA
	1.935	132.637	Red10f6	0.625	0.883911	divIVA
	1.999	128.644	Red10f6	0.645672	0.857301	divIVA
	2.064	126.3	Red10f6	0.666667	0.84168	divIVA
	2.128	132.807	Red10f6	0.687339	0.885044	divIVA
	2.193	132.137	Red10f6	0.708333	0.880579	divIVA
	2.257	131.618	Red10f6	0.729005	0.87712	divIVA
	2.322	130.411	Red10f6	0.75	0.869076	divIVA
	2.386	129.961	Red10f6	0.770672	0.866078	divIVA
	2.451	131.507	Red10f6	0.791667	0.87638	divIVA
	2.515	136.287	Red10f6	0.812339	0.908235	divIVA
	2.58	138.682	Red10f6	0.833333	0.924195	divIVA
	2.644	138.176	Red10f6	0.854005	0.920823	divIVA
	2.709	136.385	Red10f6	0.875	0.908888	divIVA
	2.773	136.542	Red10f6	0.895672	0.909934	divIVA
	2.838	137.505	Red10f6	0.916667	0.916352	divIVA
	2.902	133.377	Red10f6	0.937339	0.888842	divIVA
	2.967	130.257	Red10f6	0.958333	0.86805	divIVA
	3.031	128.888	Red10f6	0.979005	0.858927	divIVA
	3.096	126.773	Red10f6	1	0.844832	divIVA
	0	131.084	Red11f6	0	0.855121	divIVA
	0.064	137.383	Red11f6	0.0242057	0.896212	divIVA
	0.129	143.017	Red11f6	0.0487897	0.932965	divIVA
	0.193	148.766	Red11f6	0.0729955	0.970468	divIVA
	0.258	153.293	Red11f6	0.0975794	1	divIVA
	0.322	151.205	Red11f6	0.121785	0.986379	divIVA
	0.387	144.978	Red11f6	0.146369	0.945757	divIVA
	0.451	140.376	Red11f6	0.170575	0.915737	divIVA
	0.516	137.366	Red11f6	0.195159	0.896101	divIVA
	0.58	130.015	Red11f6	0.219365	0.848147	divIVA
	0.645	131.627	Red11f6	0.243949	0.858663	divIVA
	0.709	128.763	Red11f6	0.268154	0.83998	divIVA
	0.774	129.887	Red11f6	0.292738	0.847312	divIVA
	0.838	128.701	Red11f6	0.316944	0.839575	divIVA
	0.903	128.371	Red11f6	0.341528	0.837422	divIVA
	0.967	127.343	Red11f6	0.365734	0.830716	divIVA
	1.032	126.554	Red11f6	0.390318	0.825569	divIVA
	1.096	129.248	Red11f6	0.414523	0.843144	divIVA
	1.161	126.648	Red11f6	0.439107	0.826183	divIVA
	1.225	129.677	Red11f6	0.463313	0.845942	divIVA
	1.29	131.271	Red11f6	0.487897	0.85634	divIVA
	1.354	130.98	Red11f6	0.512103	0.854442	divIVA
	1.419	132.327	Red11f6	0.536687	0.863229	divIVA
	1.483	130.664	Red11f6	0.560893	0.852381	divIVA
	1.548	131.704	Red11f6	0.585477	0.859165	divIVA
	1.612	129.643	Red11f6	0.609682	0.84572	divIVA
	1.677	131.218	Red11f6	0.634266	0.855995	divIVA
	1.741	129.068	Red11f6	0.658472	0.841969	divIVA
	1.806	128.953	Red11f6	0.683056	0.841219	divIVA
	1.87	127.908	Red11f6	0.707262	0.834402	divIVA
	1.935	128.419	Red11f6	0.731846	0.837736	divIVA
	1.999	129.611	Red11f6	0.756051	0.845512	divIVA
	2.064	132.931	Red11f6	0.780635	0.867169	divIVA
	2.128	133.037	Red11f6	0.804841	0.867861	divIVA
[truncated: 28,583 more rows]

## Sheet: Figure 5E
Figure 5E
		strain/genomic locus tested in duplicates		wild type pEK0 (replicate 1)		wild type pEK0 (replicate 2)		wild type pEK0 (replicate 3)		delta mksB pEK0 (replicate 1)		delta mksB pEK0 (replicate 2)		delta mksB pEK0 (replicate 3)		delta smc pEK0 (replicate 1)		delta smc pEK0 (replicate 2)		delta smc pEK0 (replicate 3)
				Threshold cycle	Mean	Threshold cycle	Mean	Threshold cycle	Mean	Threshold cycle	Mean	Threshold cycle	Mean	Threshold cycle	Mean	Threshold cycle	Mean	Threshold cycle	Mean	Threshold cycle	Mean
		pEK0		18.5657	18.8817	19.4539	19.3757	17.8148	17.8678	19.0623	19.0861	19.1236	19.131	20.0601	19.446	18.9379	18.8363	18.8194	18.8417	16.3742	16.5323
		pEK0		19.1978		19.2975		17.9209		19.1099		19.1384		18.8318		18.7347		18.8639		16.6904
		parS1		22.241	22.236	22.8381	22.7604	21.1997	21.1922	23.213	23.3323	23.4496	23.6684	23.2401	23.1041	23.5348	23.3744	23.4765	23.3285	20.4344	19.8892
		parS1		22.231		22.6828		21.1846		23.4516		23.8872		22.9681		23.2141		23.1805		19.3441
		strain/genomic locus tested in duplicates		wild type pJC1 (replicate 1)		wild type pJC1 (replicate 2)		wild type pJC1 (replicate 3)		delta mksB pJC1 (replicate 1)		delta mksB pJC1 (replicate 2)		delta mksB pJC1 (replicate 3)		delta smc pJC1 (replicate 1)		delta smc pJC1 (replicate 2)		delta smc pJC1 (replicate 3)
				Threshold cycle	Mean	Threshold cycle	Mean	Threshold cycle	Mean	Threshold cycle	Mean	Threshold cycle	Mean	Threshold cycle	Mean	Threshold cycle	Mean	Threshold cycle	Mean	Threshold cycle	Mean
		pJC1		19.3945	18.6927	19.2605	19.2796	18.6639	18.6126	19.1674	19.2486	19.4476	19.3575	18.8556	18.7647	19.6778	19.6535	19.0962	19.0084	18.132	18.4485
		pJC1		18.6927		19.2986		18.5613		19.3299		19.2674		18.6737		19.6291		18.9205		18.7651
		parS1		22.1712	22.1151	23.6627	23.5772	22.6327	22.5988	23.7078	23.7643	23.7499	23.6812	23.4506	23.5764	23.9722	23.9618	23.4605	23.4163	22.656	22.7769
		parS1		22.0589		23.4917		22.565		23.8209		23.6125		23.7021		23.9515		23.372		22.8978
		strain/genomic locus tested in duplicates		wild type pWK0 (replicate 1)		wild type pWK0 (replicate 2)		wild type pWK0 (replicate 3)		delta mksB pWK0 (replicate 1)		delta mksB pWK0 (replicate 2)		delta mksB pWK0 (replicate 3)		delta smc pWK0 (replicate 1)		delta smc pWK0 (replicate 2)		delta smc pWK0 (replicate 3)
				Threshold cycle	Mean	Threshold cycle	Mean	Threshold cycle	Mean	Threshold cycle	Mean	Threshold cycle	Mean	Threshold cycle	Mean	Threshold cycle	Mean	Threshold cycle	Mean	Threshold cycle	Mean
		pWK0		32.2024	32.1489	30.6644	30.6579	30.7825	30.6046	21.5443	21.503	21.1857	21.2499	20.512	20.48	30.5937	30.5273	30.6603	30.6119	30.2799	30.3052
		pWK0		32.0954		30.6514		30.4268		21.4617		21.3142		20.4481		30.4609		30.5634		30.3304
		parS1		23.9333	23.819	22.8649	22.8075	23.1509	23.1126	24.652	24.8014	24.0635	24.1165	23.0973	23.3764	22.7939	22.7228	23.7175	23.6576	23.8723	23.8751
		parS1		23.7046		22.7501		23.0744		24.9508		24.1696		23.6554		22.6518		23.5976		23.8778
		strain/genomic locus tested in duplicates		wild type pBHK18 (replicate 1)		wild type pBHK18 (replicate 2)		wild type pBHK18 (replicate 3)		delta mksB pBHK18 (replicate 1)		delta mksB pBHK18 (replicate 2)		delta mksB pBHK18 (replicate 3)		delta smc pBHK18 (replicate 1)		delta smc pBHK18 (replicate 2)		delta smc pBHK18 (replicate 3)
				Threshold cycle	Mean	Threshold cycle	Mean	Threshold cycle	Mean	Threshold cycle	Mean	Threshold cycle	Mean	Threshold cycle	Mean	Threshold cycle	Mean	Threshold cycle	Mean	Threshold cycle	Mean
		pBHK18		23.8223	23.8203	23.9078	23.8457	23.1694	23.1444	17.1029	17.1491	17.444	17.3417	17.5826	17.4703	20.0903	20.2004	20.6626	20.6288	20.53	20.4283
		pBHK18		23.8182		23.7836		23.1193		17.1953		17.2394		17.3579		20.3104		20.595		20.3266
		parS1		23.7835	23.7615	23.8502	23.7416	23.1191	23.1305	23.1704	23.1816	23.3011	23.1152	23.6073	23.5242	23.0952	23.0795	23.0294	23.1105	23.5379	23.4256
		parS1		23.7395		23.633		23.1418		23.1928		22.9293		23.441		23.0638		23.1915		23.3134
		Amplification data
		Well/Cycles	delta smc 1parS1	delta smc 1parS1	delta smc 2 parS1	delta smc 2 parS1	delta smc 3 parS1	delta smc 3 parS1	wild type 1 pBHK18	wild type 1 pBHK18	wild type 2 pBHK18	wild type 2 pBHK18	wild type 3 pBHK18	wild type 3 pBHK18	delta mksB 1 pBHK18	delta mksB 1 pBHK18	delta mksB 2 pBHK18	delta mksB 2 pBHK18	delta mksB 3 pBHK18	delta mksB 3 pBHK18	wild type 1 parS1	wild type 1 parS1	wild type 2 parS1	wild type 2parS1	wild type 3 parS1	wild type 3 parS1	delta mksB 1 parS1	delta mksB 1 parS1	delta mksB 2parS1	delta mksB 2parS1	delta mksB 3 parS1	delta mksB 3parS1	delta smc 1 pBHK18	delta smc 1 pBHK18	delta smc 2 pBHK18	delta smc 2 pBHK18	delta smc 3 pBHK18	delta smc 3 pBHK18	wild type pEK0 1 pEK0	wild type pEK0 1 pEK0	wild type pEK0 2 pEK0	wild type pEK0 2 pEK0	delta mksB pEK0 1 pEK0	delta mksB pEK0 1 pEK0	delta mksB pEK0 2 pEK0	delta mksB pEK0 2 pEK0	delta smc pEK0 1 pEK0	delta smc pEK0 1 pEK0	delta smc pEK0 2 pEK0
		0.590909	-10.4392	-10.2357	-13.0944	-9.7469	-6.92804	-10.0861	-12.4915	-14.9873	-15.0373	-13.3828	-18.1019	-17.8591	-12.131	-7.0934	-1.28331	-0.164565	-4.76269	-12.936	-11.4334	-8.47024	-8.93809	-10.6156	-13.452	-9.75994	-3.57796	-7.28378	-7.23541	-6.69022	-6.60706	-11.3666	-10.3115	-12.8015	-0.316085	-2.02056	-7.84074	-7.77656	5.09025	-1.19644	-3.44873	-3.90988	-0.221377	-1.21641	-1.81649	-3.25354	0.206083	-1.29236	1.80946
		1.59091	-7.08494	-5.58396	-8.22958	-4.23904	0.482053	-1.17022	-4.41365	-3.38006	-6.10908	-4.93146	-6.4673	-6.76739	-5.34319	-0.981262	0.913993	1.79359	3.08607	-1.32887	-4.59316	-2.86125	-3.06061	-3.87356	-5.99926	-4.97703	-0.752704	-1.53208	-1.36966	-0.455678	-0.713287	-1.88575	-7.33852	-7.70239	-0.854595	1.62662	1.3837	-4.16174	0.652115	0.883551	-1.11381	-1.3939	1.34456	-0.173451	0.423211	-1.00339	1.45055	-0.174954	1.28267
		2.59091	-5.02686	0.448026	-5.3006	-5.7535	-1.45069	-0.171411	-4.81021	-3.62582	-4.19532	-4.56613	-5.06734	-2.34061	-3.09483	-0.661393	-3.06523	-0.872341	-0.0540631	1.56382	-4.01046	-2.48476	-3.85625	-3.96453	-5.49697	-3.47506	-0.472723	-2.80804	-2.4405	-2.98074	-1.96409	-0.194558	0.867551	-0.853215	-3.7024	-3.32701	-0.00761472	-3.74604	0.862783	-3.05616	0.500239	-0.889146	1.60108	-0.848021	-0.115064	1.7296	0.00715279	0.736056	0.268643
		3.59091	2.74387	3.75649	5.26203	0.501205	-2.05394	0.176306	-3.3227	-2.52885	4.24336	2.83218	3.8936	5.74335	6.20147	-0.345839	-2.63819	-4.82633	-1.68195	0.719967	1.5319	-1.99118	-2.92757	-2.91535	3.0408	0.102041	-2.04852	-3.82624	-2.74981	-3.85543	-2.59993	0.890825	5.38189	6.24158	-2.07681	-5.65475	-0.483762	1.05567	0.187159	-0.199118	4.09095	2.12442	-1.55741	-0.340297	0.687253	-1.08124	-1.17897	0.170356	-1.36477
		4.59091	5.36698	2.24165	6.00305	5.12658	-1.71597	-0.0246278	1.72069	1.53734	3.87556	3.99164	5.89131	5.32113	6.32702	3.19706	2.83193	-0.832752	-4.05932	-0.163419	2.52619	2.28749	2.96077	2.50472	3.71981	4.47664	-1.31802	-0.39875	-1.28235	-1.28781	-2.97458	0.234354	3.24527	6.11641	4.34268	-1.22097	-2.46055	0.95628	-1.65292	2.72262	-1.35432	3.79607	-0.669592	0.634307	-2.0191	-0.431031	-1.91439	-0.44145	-2.46826
		5.59091	5.27146	2.22	4.62702	5.679	-0.703804	0.114636	4.72899	5.56606	4.1764	5.19033	4.80369	3.57046	2.91912	1.41404	3.95218	2.78853	-3.94169	-1.99923	3.7572	3.54236	3.83817	6.15949	4.12208	4.81517	2.42523	4.77011	2.17525	3.18821	-0.507291	0.0286537	2.95637	4.20049	5.16485	6.52087	-2.9536	1.40654	-2.11806	-0.487883	-4.72606	-2.73849	-2.67026	0.762071	-2.71077	-2.07228	-0.0851043	-1.30607	-2.60107
		6.59091	3.93928	0.892297	4.25005	3.3467	2.44376	1.58062	4.92662	4.28168	2.34381	2.95469	4.04394	1.99365	0.319063	-2.74889	1.7105	1.91125	0.964649	-1.44975	3.49924	3.1116	3.31238	4.54679	3.85266	3.09157	3.09389	5.64997	4.99678	4.58036	3.42323	-1.11201	1.4557	0.691883	2.15893	5.24049	-1.85612	2.62139	-2.46832	-0.62742	-1.64735	-3.8091	-2.39911	-0.837671	-0.25748	-0.381248	-1.12449	-2.08082	-1.38463
		7.59091	2.6335	0.592298	2.04182	2.8099	3.63345	-0.292125	4.34319	2.98512	1.36239	0.630206	1.09994	0.568014	-1.75666	-10.4515	-4.15734	-1.9281	3.25642	1.40844	1.54634	1.65562	3.05264	2.85929	2.63624	2.2176	1.04346	3.23465	4.05128	3.70313	4.42956	-1.46078	0.112068	-2.31977	-0.767319	2.54183	4.12493	3.5033	-1.4574	-0.122906	0.287265	0.567978	-2.33388	-0.347639	1.00863	1.24366	-1.19855	-1.52107	3.62785
		8.59091	0.611725	-0.111764	0.722475	0.947294	2.29534	-0.437731	2.34716	1.42336	0.652314	0.804838	1.09802	-0.754708	-3.70353	-16.9712	-8.51243	-7.8878	0.259832	0.1828	0.393279	0.717489	1.86356	1.19981	1.80046	0.734424	1.14651	0.938382	1.74834	1.26426	4.60722	2.05779	-1.84497	-4.3852	-4.39571	-0.962643	3.13794	2.37703	2.40481	0.631842	2.06705	1.53045	1.56289	3.07082	1.46313	1.99342	0.226261	2.72185	4.24614
		9.59091	-0.130028	-1.40335	-1.84747	-1.29697	1.31014	1.02454	1.07157	0.37495	-1.17014	-0.693386	-0.957895	-1.22516	-2.11792	-19.7149	-12.379	-11.0375	-3.46255	0.385296	-0.851633	-0.339757	0.343514	-0.105134	-0.643161	-1.08987	-1.23846	-0.553617	-0.256078	1.48119	2.40207	1.77468	-2.38638	-5.75336	-6.64895	-5.1024	0.876852	2.21475	0.980488	0.278532	0.448175	3.0468	2.64579	4.15909	-0.79479	-0.215347	1.63113	5.50853	3.75805
		10.5909	-0.181948	-1.31853	-2.26886	-2.35668	0.628195	1.04703	-0.766291	-1.11751	-0.783622	-1.23433	-1.03515	-1.29692	-0.794722	-21.0216	-13.4698	-12.8798	-6.14924	-1.5557	-1.90043	-1.98933	-0.786291	-1.01234	-1.11868	-2.42722	-2.49689	-1.75921	-2.48183	-0.0335885	-0.651466	1.07541	-2.18227	-5.1568	-10.1249	-7.80129	-2.88826	3.2074	4.32463	0.649399	0.528626	3.48799	2.95864	4.21449	-1.06545	-1.01706	4.28807	8.8781	0.533567
		11.5909	-1.82583	-1.92364	-3.43774	-3.49698	-1.6641	-1.13439	-1.75138	-2.96893	-1.4167	-0.935877	-1.39033	-0.764461	2.17098	-20.723	-13.0814	-11.2859	-6.88078	-2.6544	-2.85518	-2.53882	-2.22161	-2.44667	-2.07698	-2.72374	-3.8433	-4.11147	-3.6945	-2.26572	-2.09155	-0.241102	-3.42459	-6.69357	-11.4089	-9.70265	-6.26978	-1.22415	5.75762	3.14731	2.54112	4.15567	2.59621	5.98786	-0.653281	-1.1817	7.34743	10.2888	0.977859
		12.5909	-1.95456	-2.2854	-2.8506	-3.45785	-2.8875	-0.956839	-2.55315	-2.41571	-0.9565	-0.510858	-2.18971	-0.953017	12.1593	-12.6436	-6.91714	-5.80255	-1.88553	3.26403	-3.16031	-3.41462	-3.39445	-3.02513	-3.19755	-3.47521	-5.73151	-4.47402	-4.5803	-3.50302	-5.17324	-0.66115	-2.44701	-5.07342	-12.7434	-12.0072	-9.08888	-4.38263	7.09371	5.97978	3.09907	7.92409	2.00527	6.93482	-0.993391	-0.146647	5.96882	14.6083	1.76332
		13.5909	-1.62055	-2.41482	-3.95189	-4.72084	-3.6718	-3.45528	-3.35923	-2.53339	-0.351487	0.116623	-0.772555	-0.386541	33.2422	5.75402	8.11612	10.4339	10.2774	17.6454	-2.85274	-4.10589	-3.52817	-3.53248	-2.32059	-4.91235	-6.46358	-5.5464	-6.70957	-3.1465	-6.30176	-2.15284	0.850539	-5.59823	-13.0654	-12.5652	-8.31789	-4.78956	14.4573	12.8696	6.98717	12.3916	6.18098	11.9144	3.30672	2.69063	14.9704	19.9462	5.21211
		14.5909	-1.00566	-2.09718	-3.4461	-4.50416	-6.04663	-5.00447	-3.8319	-2.27435	0.0679235	-0.497805	-0.908803	1.04213	70.8402	41.3959	38.1871	43.8856	38.4289	50.8427	-3.17723	-3.83979	-4.38909	-4.12879	-3.50337	-4.23897	-7.01698	-6.60283	-7.80132	-4.6417	-7.61959	-3.62144	5.45662	-1.99695	-12.2646	-12.4154	-8.53165	-2.42442	29.9209	26.2213	15.8659	22.7855	19.158	23.2511	12.111	10.8646	26.0093	34.6984	17.688
		15.5909	-0.782315	-1.50838	-3.9921	-4.87248	-5.11622	-4.77639	-3.44671	-1.5266	0.193154	1.6168	1.28137	2.7079	147.435	117.251	101.524	114.72	97.8098	117.408	-2.19476	-3.91814	-4.19353	-3.65608	-3.31213	-4.22549	-6.17939	-6.17778	-8.53239	-4.63276	-8.36389	-4.2462	15.6972	6.27723	-6.45183	-5.71049	-1.47493	3.74339	59.7599	48.5028	31.9178	42.3293	38.6077	44.2571	33.876	32.6621	49.1739	61.5016	42.6479
		16.5909	0.586883	1.7762	-0.797178	-2.90132	-4.2249	-3.29636	-2.89986	-0.614083	3.03677	3.95049	4.01555	7.49181	290.082	264.442	228.406	259.407	214.385	245.733	-0.714849	-2.69692	-3.1278	-1.84434	-0.300253	-0.833067	-5.24468	-4.61996	-7.0259	-2.13727	-7.59513	-4.16297	35.1221	24.3745	7.68153	9.70422	12.5257	20.9521	122.39	92.9984	66.0029	78.4636	79.5815	84.5078	74.4585	72.1394	96.0108	113.726	91.9539
		17.5909	7.19012	5.95229	3.75993	0.551816	-1.39199	0.125539	0.562224	2.47217	6.0468	6.82291	8.1768	11.7873	550.29	527.315	456.878	512.171	425.062	477.246	1.41139	0.205409	-1.01072	1.24472	4.67412	3.5806	-1.15657	-1.71472	-3.97933	3.08546	-5.9388	-1.3309	75.5812	58.6638	34.972	38.2275	42.7722	55.2277	238.338	175.173	133.061	150.032	162.986	164.114	157.929	152.545	184.382	214.394	189.197
		18.5909	17.1167	17.4549	15.263	11.0605	5.80933	6.59783	6.53053	8.9504	11.992	14.0669	18.7375	22.0734	994.085	972.521	858.458	952.445	795.31	888.002	8.44895	7.11582	5.87756	8.72373	15.0496	13.8106	8.44653	9.00026	4.72413	13.5448	0.337787	5.72319	151.203	126.776	90.0134	96.0112	101.884	122.586	455.181	314.068	253.56	281.934	317.166	311.64	303.143	302.537	347.048	401.283	374.632
		19.5909	35.4867	37.5023	35.7284	29.1692	21.2243	22.123	19.0284	21.7247	24.9033	26.6466	38.0247	42.915	1662.28	1634.8	1501.38	1646.54	1418.44	1536.93	21.1814	19.7654	16.762	22.42	33.352	31.4382	26.6437	26.6963	21.4592	34.5408	14.4032	22.0658	295.453	255.412	198.815	209.752	222.065	251.985	824.799	537.575	480.847	519.39	598.35	577.689	578.287	571.356	642.924	738.12	703.195
		20.5909	75.0699	77.588	75.6848	64.5327	50.2772	57.7584	42.6012	45.4995	46.4172	51.0446	73.7622	80.0037	2356.59	2318.55	2195.89	2388.6	2106.92	2235.92	45.4563	46.4377	40.3142	51.1002	72.2439	70.6003	64.3133	63.6904	54.518	77.6943	41.4717	51.6904	551.467	488.767	398.261	421.838	436.363	484.853	1429.54	803.417	845.576	903.146	1038.47	1006.94	1004.9	999.579	1158.89	1334.42	1286.2
		21.5909	152.145	154.947	156.57	138.149	109.569	125.199	91.0612	94.6453	89.7447	99.4036	145.119	153.89	3018.37	2962.63	2884.62	3120.97	2811.5	2932.69	94.5453	95.7929	86.336	105.592	146.637	144.09	138.424	135.864	121.216	164.271	98.0283	115.132	976.473	882.816	747.655	786.029	814.018	890.558	2082.28	1149.22	1427.92	1492.41	1679.71	1658.68	1612.02	1626.74	1753.73	2022.7	1960.64
		22.5909	290.101	296.654	301.113	270.35	222.641	252.169	185.867	186.732	177.116	193.632	280.067	292.285	3567.06	3489.17	3475.58	3745.72	3431.73	3530.93	189.161	194.722	175.202	209.75	285.737	280.745	273.199	269.036	251.823	323.45	209.33	233.696	1602.65	1480.26	1315.7	1386.85	1430.28	1554.24	2737.6	1493.14	2034.64	2100.19	2323.19	2316.18	2206.64	2248.34	2390.21	2759.96	2683.88
		23.5909	554.265	564.472	579.79	525.033	434.545	489.063	355.781	356.514	334.578	365.184	527.671	540.266	3971.81	3870.59	3912.77	4215.24	3905.92	3982.07	364.988	376.009	345.569	408.962	546.198	539.538	532.24	525.341	493.307	618.538	417.214	456.737	2237.15	2098.92	1930.47	2037.14	2095.01	2277.76	3305.51	1832.39	2638.43	2699.93	2939.05	2938.45	2747.01	2818.52	2962.96	3434.37	3336.26
		24.5909	991.049	1004.77	1038.43	944.461	799.876	891.327	647.575	650.42	614.582	666.917	929.778	956.239	4263.31	4138.92	4224.63	4553.45	4251.81	4310.4	667.864	694.329	645.413	749.524	980.824	964.892	955.092	952.418	903.982	1183.6	788.254	840.979	2830.21	2692.33	2550.54	2692.78	2766.01	3012.15	3744.89	2156.19	3164.88	3231.29	3449.66	3447.22	3174.61	3267.59	3409.19	3962.61	3846.29
		25.5909	1673.03	1668.18	1752.66	1607.87	1426.91	1558.38	1122.56	1149.5	1110.39	1196.04	1554.09	1589.95	4460.05	4319.61	4429.68	4781.4	4484.49	4530.71	1182.76	1238.28	1188.52	1332.79	1657.84	1622.25	1601	1621.19	1573.2	1864.31	1452.9	1505.2	3302.34	3171.3	3073.86	3246.73	3334.63	3645.17	4070.73	2453.74	3590.36	3667.54	3849.34	3830.58	3490.33	3597.54	3738.32	4350.75	4219.25
		26.5909	2388.02	2352.09	2503.02	2307.35	2123.06	2278	1632.63	1704.53	1678.8	1797.39	2203.98	2250.82	4589.32	4436.25	4569.46	4937.84	4640.27	4674.79	1750.6	1843.27	1815.66	1977.46	2363.73	2302.18	2263.77	2325.33	2294.7	2644.83	2218	2249.15	3651.65	3529.42	3472.39	3667.84	3770.59	4134.53	4292.64	2711.64	3907.91	3998.66	4131.49	4096.99	3706.41	3823.05	3962.38	4612.92	4474.18
		27.5909	3068.87	2993.8	3220.03	2977.7	2831.32	2995.66	2142.7	2278.22	2287.21	2434.7	2826.34	2885.32	4659	4501.98	4652.34	5027.56	4732.5	4759.74	2328.71	2462.13	2484.13	2628.17	3032.07	2941.31	2879.42	3002.5	3006.86	3382.58	3026.99	3019.79	3896.09	3780.51	3753.55	3963.39	4073.36	4488.86	4448.19	2932.24	4138.92	4240.58	4331.47	4278.82	3854.76	3975.69	4114.44	4789.62	4640.65
		28.5909	3639.15	3526.49	3824.39	3545.61	3452.7	3613.27	2589.88	2783.84	2840.83	3015.01	3347.17	3419.15	4697.45	4534.08	4700.62	5081.6	4780.54	4804.59	2839.68	3011.06	3090.14	3195.09	3584.26	3471.89	3383.28	3570.79	3616.37	3994.22	3754.91	3707.82	4072.83	3961.83	3955.43	4171.14	4289.62	4742.09	4547.56	3119.54	4306.68	4414.19	4470.51	4401.33	3952.63	4076.04	4210.49	4906.4	4746.68
		29.5909	4051.19	3916.93	4266.78	3959.64	3920.01	4072.38	2936.78	3171.38	3270.98	3465.91	3726.91	3813.1	4708.34	4541.22	4715.56	5093.71	4799.56	4819.83	3229.38	3427.35	3554.21	3621.65	3983.95	3856.11	3742.89	3985.31	4068.24	4442.61	4314.41	4234.04	4185.12	4076.8	4085.52	4301.97	4426.26	4906.04	4610.24	3276.95	4424.99	4538.93	4566.18	4486.29	4019.41	4138.27	4273.24	4980.15	4812.5
		30.5909	4358.52	4208.91	4598.77	4266.6	4266.35	4409.2	3197.18	3456.2	3592.54	3798.98	4002.64	4101.61	4720.41	4546.31	4720.35	5100.58	4806	4821.25	3518.53	3739.98	3893.71	3936.95	4272.08	4136.69	4008.69	4287.2	4399.94	4772.89	4727.42	4632.01	4259.11	4154.61	4170.35	4384.47	4510.18	5011.35	4642.23	3408.96	4507.98	4621.24	4626.85	4534.87	4059.83	4174.43	4305.54	5022.55	4847.65
		31.5909	4563.25	4401.84	4823.53	4473.52	4501	4638.64	3384.54	3655.68	3816.81	4028.12	4182.06	4293.44	4721.6	4540.66	4715.36	5090.61	4801.6	4814.62	3718.78	3955.02	4121.78	4149.31	4468.79	4324.57	4186.28	4492.46	4628.89	4996.58	5013.28	4910.16	4290.24	4188.91	4212.82	4424.74	4546.93	5061.32	4652.38	3517.89	4559.16	4673.86	4657.62	4565.51	4079.93	4187.18	4317.29	5038.15	4860.98
		32.5909	4712.58	4536.94	4988.2	4618.83	4666.79	4801.7	3518.12	3796.1	3980.23	4191.67	4309.42	4428.25	4731.03	4539.3	4713.87	5086.76	4797.51	4813.46	3859.87	4107.5	4279.95	4295.82	4601.94	4455.65	4311.6	4640.68	4788.9	5152.54	5215.88	5110.38	4307.21	4206.56	4234.72	4442.69	4570.32	5084.61	4655.12	3612.36	4592.67	4708.35	4679.39	4580.1	4087.98	4196.4	4321.1	5039.96	4864.73
		33.5909	4802.31	4615.19	5090.57	4703.21	4767.08	4902.23	3608.48	3880.12	4078.7	4289.54	4385.37	4501.76	4730.93	4531.23	4710.69	5078.14	4786.21	4805.59	3952.51	4203.74	4373.85	4384.01	4682.51	4534.03	4383.2	4732.56	4885.06	5246.45	5340.82	5231.89	4305.17	4207.08	4235.83	4444.31	4582.7	5078.57	4643.78	3688	4603.8	4721.83	4687.3	4583.31	4083.75	4195.02	4319.62	5031.78	4861.18
		34.5909	4864.84	4671.51	5171.26	4760.22	4830.08	4974.1	3662.46	3926.83	4140.32	4345.02	4430.71	4546.58	4733.87	4533.41	4710.53	5080.69	4781.48	4802.05	4012.49	4268.06	4434.25	4442.18	4730.32	4587.81	4432.13	4794.68	4945.12	5307.11	5422.5	5311.54	4308.6	4209.85	4237.61	4445.8	4600.51	5072.47	4644.15	3745.88	4605.62	4727.6	4687.87	4574.47	4076.34	4192.85	4318.3	5023.27	4853.64
		35.5909	4896.07	4703.02	5216.19	4791.35	4863.44	5021.73	3691.05	3944.58	4166.91	4368.15	4447.75	4563.41	4732.66	4533.67	4708.31	5081.15	4769.79	4796.05	4046.36	4301.02	4471.02	4471.28	4753.56	4617.31	4456.26	4822.27	4974.42	5339.01	5459.49	5353.11	4304.26	4211.75	4235.37	4444.33	4605.83	5061.07	4633.51	3786.16	4599.63	4725.79	4676.96	4563.46	4064.08	4183.05	4309.67	5006.62	4840.01
		36.5909	4910.73	4718.8	5241.1	4811.06	4881.82	5052.78	3703.79	3952.38	4180.65	4378.26	4454.41	4573.35	4737.03	4530.65	4707.75	5082.12	4762.13	4795.87	4061.68	4318.06	4499.26	4484.09	4763.19	4629.97	4472.48	4840.86	4993.01	5352.21	5479.66	5367.1	4304.15	4214.25	4239.72	4443.43	4614.71	5057.02	4632.1	3813.97	4597.19	4725.65	4667.21	4562.11	4054.18	4176.45	4301.22	4994.71	4829.57
		37.5909	4909.14	4722.03	5241.26	4810.29	4887.83	5059.47	3705.07	3949.11	4181.45	4376.15	4453.79	4574.3	4733.09	4520.53	4699.56	5075.75	4748.23	4790.74	4065.12	4319.32	4517.2	4481.76	4758.65	4625.67	4470.93	4838.89	4991.67	5350.61	5480.29	5357.18	4297.09	4213.33	4236.43	4437.05	4613	5054.19	4614.37	3830.61	4594.02	4720.42	4654.57	4558.61	4045.15	4167.02	4287.47	4981.97	4817.88
		38.5909	4912.49	4722.63	5244.39	4807.89	4888.18	5053.61	3707.03	3949.22	4183.02	4374.49	4455.67	4580.51	4730.97	4508.34	4695.24	5069.72	4739.86	4784.24	4061.96	4318.89	4527.27	4478.84	4755.03	4619.91	4468.79	4840.49	4988.71	5342.55	5476.31	5343.94	4298.06	4213.28	4236.32	4434.79	4612.65	5053.38	4600.78	3836.95	4590.21	4711.56	4638.62	4549.28	4038.26	4157.82	4274.97	4976.98	4804.31
		39.5909	4923.87	4729.48	5254.84	4807.12	4888.79	5041.97	3710.84	3952.96	4185	4378.76	4457.51	4594.19	4730.04	4499.49	4693.64	5064.58	4735.24	4775.36	4055.92	4313.18	4534.02	4481.31	4755.88	4621.79	4464.16	4840.6	4983.14	5334.93	5468.91	5337.14	4305.6	4216.6	4236.48	4435.38	4611.13	5054.32	4579.05	3835.78	4581.69	4698.67	4617.29	4529.64	4029.55	4146.58	4258.96	4966.25	4782.65
[truncated: 97 more columns]

## Sheet: Figure 5F
Figure 5F

## Sheet: Figure S2BC
Figure S2B
Gating strategies for flow cytometry
Figure S2C
	Chromosome numbers after runout
		replicate1	replicate2	replicate3
	WT	5.79337	6.39928	5.13791
	parS2-10 mut	5.73008	5.74704	5.45828
	SMCEQ	6.48512	5.69242	4.84121
	delta parB parS	6.49807	6.92711	5.70218
	delta parB	6.44382	6.55125	6.42734
	delta parS	6.3125	5.88116	5.41839
	parS cg0904	6.97456	6.0652	5.91608
	delta smc	5.42182	6.35705	6.22328
	delta mksB	6.41915	6.5842	6.59944
	delta smc mksB	5.59419	6.64376	5.47048
	ParB R175A	5.33262	6.01287	5.77938

## Sheet: Figure S3B
Figure 3 B	left: cell lengths in µm, biological relicates (1, 2, 3)	WT 1	WT 2	WT 3	parS 2-10 1	parS 2-10 2	parS 2-10 3	parS 1-10 1	parS 1-10 2	parS 1-10 3	ΔparB 1	ΔparB 2	ΔparB 3
		2.00636	2.84629	2.26161	3.38786	1.89795	2.8594	3.45721	3.69475	2.45612	2.35651	3.87217	3.01906
		2.12653	1.73431	3.10258	3.74663	2.20944	2.65346	2.46084	3.6375	2.13719	4.0787	2.44221	3.05416
		2.85303	2.07311	3.08695	3.14847	2.48181	2.96041	2.49407	2.38756	2.63057	2.82555	3.10112	3.55304
		3.13344	2.76266	2.38104	3.30172	2.68865	3.0705	3.2414	2.58517	1.87569	3.49427	3.43001	2.11722
		2.22259	2.34974	2.19283	2.23466	2.15233	3.20088	3.84542	3.55907	1.67361	3.06944	2.20732	2.05478
		3.51534	2.51913	2.22462	2.44754	2.4997	2.36508	3.91671	4.50869	3.8566	5.88914	4.34444	1.81498
		2.56329	2.60644	2.31009	3.63018	1.59587	3.66746	5.88235	3.34952	3.63176	3.57684	3.57852	2.26795
		2.51767	1.85413	1.67335	1.8595	1.66939	3.18923	3.35897	2.92357	2.59084	2.14981	4.8939	1.81195
		3.15269	2.18759	2.08517	2.33834	1.89165	3.52587	4.7315	3.78179	3.74265	4.14354	5.15554	2.37312
		3.4457	1.9552	2.79844	2.00905	2.31809	3.70782	3.06011	1.88847	3.69523	2.42913	2.9188	3.01823
		3.27107	2.26068	1.86993	2.0814	1.99619	3.333	2.45543	3.45943	4.27326	4.03555	4.37565	3.32989
		3.54027	2.17575	2.06241	2.82568	3.11418	3.50711	3.87552	3.56389	2.03922	3.43258	5.06041	2.2884
		3.1218	2.14099	2.84931	3.17235	2.50249	3.82412	4.97187	3.64252	4.14102	2.02573	3.10606	5.97354
		3.14321	2.53586	1.66763	3.29452	1.84263	2.45483	3.04521	4.01004	4.61614	2.48689	3.76564	2.40164
		2.68074	2.63441	2.23253	3.06927	1.86341	3.03814	2.70227	4.2637	2.54944	2.725	1.9597	2.13595
		2.67082	1.96321	2.06988	2.41323	1.76005	2.99762	3.48656	4.47299	1.63078	3.08057	4.98435	4.68551
		2.56911	2.76889	2.72219	2.71049	2.44973	2.68086	2.91313	2.38925	6.73921	4.60319	3.1823	5.26071
		3.84961	1.93051	3.24698	3.01311	2.01787	2.89966	4.87285	3.34167	3.78108	3.27947	3.9956	4.95258
		2.88848	2.3271	1.84941	2.31076	2.12976	2.84872	3.01307	4.13029	3.8823	3.59596	3.25241	5.41685
		3.1387	2.27332	2.90671	2.36104	2.6404	2.86637	1.80905	4.9263	2.04113	4.65128	3.50877	4.37452
		4.09169	3.28067	1.71859	1.64796	1.68028	2.4844	5.16525	3.58184	4.64325	3.29398	5.56676	2.24562
		3.02093	2.43963	2.68361	1.84262	2.63023	2.88588	4.04088	4.03661	2.13338	4.60079	7.15486	2.62441
		2.10793	2.34896	2.47791	1.67028	1.83345	2.52376	2.04591	5.68589	2.79489	5.47062	2.6414	4.59796
		3.03575	2.00978	3.39715	2.12538	1.73407	2.98111	4.96025	5.17692	5.60035	4.88056	3.13204	2.72037
		2.09624	2.58638	2.87208	2.13143	1.84006	2.84365	3.26744	4.90073	2.37838	4.62068	1.98459	2.14133
		3.49911	1.75009	3.2958	1.57782	1.76171	2.36951	2.76853	1.85583	4.43333	3.50592	2.75161	1.84446
		1.99365	2.71673	2.42773	2.01503	2.3785	2.81183	3.70319	2.87975	2.10223	1.83045	3.30903	2.23311
		2.61699	1.79304	2.03636	2.58976	2.10657	3.01309	3.25901	5.78521	5.93925	3.74945	3.82648	4.2687
		2.2607	3.12653	3.22095	2.9801	1.43874	2.72416	4.29779	3.73387	2.8281	3.80903	5.44548	2.82462
		2.76644	2.57517	1.95441	3.38373	2.46092	2.56277	4.58125	4.98295	2.50942	3.83488	4.12295	1.82152
		2.17039	2.28547	2.04041	2.12225	2.25663	3.43659	3.46311	5.21698	5.32534	2.22019	1.62775	1.65624
		2.13248	2.15079	2.31288	2.06865	1.62628	1.97335	4.13785	2.64515	4.52423	3.03057	4.23028	3.90301
		2.04823	3.13645	2.77758	3.10127	2.08792	2.93331	3.22044	2.14723	5.40164	2.44514	1.73859	1.95695
		2.95019	2.28069	2.05747	2.11286	2.38769	4.21011	4.54452	3.14946	5.70296	3.21422	2.90287	1.80446
		2.23925	1.68175	1.88153	3.23379	2.59973	2.8312	4.11975	3.67114	4.33013	2.28109	3.36623	4.1442
		3.18744	3.2406	2.65016	1.89925	2.11042	2.49613	3.05388	2.1454	5.66101	4.30995	2.35388	2.69478
		3.08947	1.85302	2.45503	2.19049	1.70562	1.78252	3.20613	4.29574	5.12533	2.0828	2.1488	3.71273
		2.58782	1.91858	2.37385	2.02687	2.33835	1.71634	2.28539	3.69321	2.23993	3.34515	2.70751	1.59775
		2.17272	1.83892	1.80394	2.86518	2.69516	3.19152	5.21277	2.14265	5.73134	2.50069	3.9145	2.72533
		2.35144	1.67731	2.52864	2.34522	1.77455	2.22922	3.97062	5.22093	2.84484	3.47056	4.24308	3.29945
		2.17531	1.86662	1.63975	2.12372	2.26243	2.77297	5.02579	2.26017	3.03108	2.93652	4.57616	2.70201
		2.75719	2.37048	2.96493	2.21192	1.77258	3.62144	3.75145	5.81462	3.2415	2.7489	2.47975	2.13102
		2.0777	1.75942	1.84021	2.17443	1.41234	2.18579	4.6015	2.44962	3.05863	4.59182	2.97407	2.74804
		3.34487	2.10528	1.22586	2.11311	2.569	2.05554	3.44072	4.02285	5.87859	1.58179	2.39592	4.92514
		3.00031	1.95611	2.83943	2.72958	2.02991	3.36565	4.39356	2.68387	5.6539	3.57105	4.42859	3.54341
		2.18116	2.56789	2.08848	1.99047	3.16204	1.83547	3.93007	2.53113	5.26556	3.04578	2.75339	2.55648
		2.28633	1.71844	2.43524	2.03871	1.62238	3.03606	3.81257	2.12633	6.8151	3.91207	3.83869	2.19838
		2.17622	2.05275	1.91252	2.15607	1.82116	1.99832	2.73834	2.12539	4.59828	2.41446	3.62484	3.51204
		2.18031	2.54736	1.5381	2.37228	1.85551	1.74047	4.38249	3.95688	3.64389	4.50787	2.11363	2.82605
		3.12288	2.01231	1.8838	1.93936	3.22897	3.19491	1.99299	3.12409	3.823	4.09481	5.60849	1.59653
		2.81199	2.2334	1.9367	2.19305	1.62705	1.86491	3.74701	4.03269	4.21931	4.71597	2.9932	2.01236
		2.67443	1.72927	2.03212	3.0733	2.30886	2.52077	3.62324	2.36581	3.28903	4.05152	2.22009	1.87787
		2.94255	1.65356	2.80398	2.28234	1.751	2.7486	2.94347	2.24456	5.5038	3.67415	3.24552	1.62764
		2.35881	3.36667	3.22212	2.24612	2.06542	3.48544	3.91013	2.60184	3.44884	2.31528	3.30544	2.65655
		2.16202	2.17181	2.64422	2.49738	2.48407	3.19751	2.4542	3.60025	3.66728	2.5554	3.9831	3.37416
		1.83018	2.17613	1.92457	1.99627	2.30326	2.72624	2.55002	3.1656	3.29146	3.78954	5.24839	5.52147
		2.96424	2.15928	1.40317	2.81108	1.94249	2.00786	3.6433	3.02987	4.12929	2.2561	2.33844	2.87971
		3.0235	2.44235	1.92475	3.11597	1.60691	2.68007	1.49006	2.54345	3.13763	2.38803	2.41912	1.22166
		2.62329	1.99843	1.85499	2.61676	1.69633	2.57994	5.56945	3.29869	4.08696	3.39182	5.64692	1.87964
		2.62206	1.63885	2.29184	3.18534	1.60326	1.65677	4.57098	4.23959	1.85591	6.69378	3.99296	4.26626
		3.36485	1.74015	2.17676	2.23533	1.3257	2.07518	3.91136	3.1828	3.32117	3.27403	3.08525	4.19875
		3.14758	1.67764	2.63718	2.48611	2.24262	1.9271	5.06822	2.72974	2.45252	2.8003	2.37623	2.08493
		3.75484	2.10143	1.95827	2.87963	2.14102	2.45468	4.43216	2.40404	1.64213	2.22542	1.98667	2.45483
		1.82034	2.44098	2.91059	2.71223	2.36389	3.15944	3.14398	4.27033	3.69886	2.40521	4.87738	3.07418
		3.50287	3.09892	1.94971	1.9658	2.00431	2.74323	2.96319	3.28066	1.63274	5.43111	2.90515	2.53233
		2.27832	3.11207	2.89094	2.42055	2.42556	2.31186	4.81671	3.27064	5.35757	6.06266	4.07095	5.14094
		2.17415	1.76828	2.39919	1.67078	2.42995	2.5901	4.0172	4.26861	4.57733	2.24586	5.52222	2.21326
		2.47137	1.99841	2.05214	2.07601	2.28133	3.16748	1.66415	1.85763	2.84796	3.89505	4.19789	3.25667
		2.99902	2.18684	3.07789	2.43452	2.34404	2.1682	2.88682	3.44924	2.55042	4.45636	4.89595	6.95829
		3.40533	1.90568	1.97125	2.96197	2.57211	3.327	3.87311	2.62178	2.95157	4.01966	2.99237	2.86994
		1.75701	2.20643	2.13219	2.90012	2.44212	2.54175	3.57336	3.98037	1.76682	2.53183	2.7557	3.80493
		2.15901	2.7393	2.10327	2.4703	2.51667	2.29934	2.28332	3.95525	1.64795	6.01975	3.8288	4.63761
		2.18192	1.95919	2.6611	2.22211	2.99593	3.07105	4.43268	4.45017	3.61805	2.83707	4.52111	4.53904
		1.92589	1.86461	2.10467	2.25924	2.16861	2.0561	2.89571	3.18052	2.5821	3.62632	4.02494	1.87812
		2.14609	1.93936	2.43266	2.61169	2.42679	2.53167	2.79294	2.63549	3.51405	3.44477	2.50819	2.61353
		2.19256	2.40911	1.61691	2.8947	1.6287	1.86093	2.97594	4.9476	3.39485	4.98007	4.37988	2.21417
		2.27753	2.09786	2.04373	3.6318	1.73971	3.63034	5.97749	3.53179	3.94954	3.49186	4.2005	2.70596
		3.1076	2.91169	1.82994	2.83235	2.22905	2.09053	3.37606	2.77386	2.75149	2.54654	5.66041	5.75009
		3.1537	2.90337	2.02718	2.18601	2.32431	2.79825	3.3369	5.39388	2.15098	4.16095	2.94611	2.9121
		3.43423	2.75991	2.09757	2.25919	2.42468	1.69441	2.85001	2.87634	1.39758	3.76366	2.73727	3.75053
		2.04376	2.18255	2.10044	2.0431	2.19441	3.28018	2.43337	3.80159	3.34691	3.75379	4.85281	4.19502
		2.53789	2.4761	2.20392	3.25796	1.60342	2.68667	4.18461	3.57802	3.30089	1.93018	3.71008	4.45907
		3.3243	2.37641	1.88546	2.09684	2.28166	2.62929	4.92098	4.55137	5.42025	2.18413	3.57837	4.27109
		1.82185	2.08768	2.51378	2.26176	1.60711	2.48889	3.16278	5.10337	2.79177	3.59568	5.45115	5.33564
		2.22877	2.478	2.36071	1.95005	2.49373	2.04264	3.79259	1.48986	3.57768	2.72874	3.52533	6.82914
		3.14652	2.15097	2.34167	2.14288	1.97818	1.9137	4.76335	2.6569	3.20081	1.86467	6.95349	4.13372
		1.95597	2.10855	2.92771	2.59536	1.9366	2.72871	2.02013	3.62498	3.39535	2.53412	4.20998	4.40781
		3.02125	2.59172	2.36415	1.97565	2.01839	2.20112	4.91033	7.06941	4.35206	2.13925	4.231	3.81937
		2.1313	3.04084	2.61721	2.08789	2.06947	1.75304	3.49817	2.82813	1.89558	3.45184	3.42225	4.8654
		2.85499	2.14667	2.47883	1.91225	2.50217	2.73204	5.32049	4.05965	2.17292	3.52417	4.74585	5.34987
		2.64333	2.85088	2.07629	3.42794	2.0066	2.18955	4.78387	4.21934	2.80303	5.06198	4.72625	2.14991
		2.33864	2.68431	2.01296	1.50174	2.24161	2.27106	3.62677	3.36175	3.42499	5.39056	3.26746	3.28911
		1.62274	2.82181	2.76064	3.06283	1.89938	2.28377	5.01678	2.73871	3.3963	6.84864	2.63996	2.89773
		2.05326	1.9064	2.20161	2.57465	2.57932	2.32779	5.812	3.94235	4.06836	2.28749	6.10437	3.58142
		2.52563	2.05711	2.86688	3.02849	1.94295	3.05796	5.28294	5.0563	3.3666	1.99298	5.68578	3.55285
		3.06328	2.0003	2.0422	2.86244	1.90377	2.87887	2.36342	3.74915	4.18246	2.30841	6.46395	3.82605
		3.72622	1.68942	2.27169	2.27305	2.79978	3.36137	3.46617	2.70324	2.16943	4.42939	7.09156	2.76014
		2.67105	1.88619	1.80332	2.90225	2.6365	1.87853	4.78609	2.02519	4.46046	2.57252	3.73303	2.5367
		2.98318	1.76207	2.0613	2.65978	1.78014	2.35278	4.90473	4.31361	6.26233	4.18356	2.90329	2.00856
		1.9177	2.14265	2.13703	2.8369	1.69265	2.08071	3.93714	6.62998	1.51501	4.09565	3.77338	1.41442
		1.90151	2.07082	1.8041	2.30158	3.06993	2.91735	3.46187	1.65216	1.73622	4.89962	2.42845	2.04709
		2.11292	2.47137	2.34402	3.29781	2.32581	1.98718	3.10964	3.75544	4.12048	5.30675	2.38046	2.09145
		2.88283	2.20514	3.0413	3.49877	2.1227	2.03459	2.43572	3.08527	4.39696	4.5826	4.37235	3.14835
		2.77532	2.08179	1.68689	2.41731	2.27394	1.69044	2.69264	4.41825	3.35238	2.45178	3.32997	2.21728
		3.32131	1.66595	2.01886	2.38121	2.11526	3.58226	4.24242	5.20798	2.866	3.81328	4.59496	3.52985
		2.09146	2.07726	2.70594	2.09303	2.75476	2.57742	3.74874	4.44629	5.52257	6.45934	4.74852	1.76203
		2.16014	2.44858	2.62171	2.31095	2.71357	2.16503	3.86718	3.55675	4.72134	4.30177	3.63416	1.94265
		2.17057	1.95878	2.36602	2.13664	2.54515	2.73125	5.54345	2.21061	3.98088	2.93193	4.68947	1.60432
		2.36669	2.4462	2.54868	3.04559	1.54366	2.12271	4.76205	2.13279	1.92667	4.67051	2.82006	3.9201
		2.92541	1.80462	2.082	2.08914	1.76507	2.36304	4.74262	2.54901	3.61315	3.48772	3.3971	2.28998
		2.87214	2.1057	2.30521	2.13645	1.65715	1.82845	4.03979	2.65294	3.23342	3.43396	5.71384	3.55402
		3.28886	2.08707	2.76045	2.20085	1.99667	3.67584	2.11822	4.49433	5.85669	2.54093	2.22971	2.1318
		2.58531	1.98652	1.95521	2.00161	2.02155	2.53467	7.46446	3.21514	5.29363	2.98726	2.81771	2.88062
		2.0255	2.33643	3.31823	1.85088	2.77627	2.62215	3.98184	4.53485	3.55788	3.98111	3.96356	3.07298
		2.00029	2.60701	1.89001	1.97118	2.47442	2.63289	2.90789	2.33385	3.53658	3.76459	3.73956	7.31215
		2.18978	2.56653	2.09696	2.04333	2.83059	2.28515	3.75133	2.71458	3.68321	4.51064	2.91067	3.86488
		2.30048	2.34397	2.48461	2.95694	2.41567	2.14642	4.65357	3.27522	1.5438	4.81549	4.26478	4.74614
		2.14941	2.2988	2.69324	2.11241	2.04583	2.47044	5.38114	2.4889	5.92233	5.66985	3.43526	3.79869
		2.93613	2.30051	2.01529	1.90192	2.0729	1.95659	3.6285	2.02819	1.64271	3.43823	3.08968	3.75729
		2.66818	2.545	2.60619	2.39735	2.27713	2.32964	6.7727	2.37331	4.77306	3.44884	3.68197	3.51198
		2.45051	1.63985	2.84792	2.07666	3.1165	2.84966	3.29341	2.03448	2.48997	2.50952	3.52705	3.81243
		3.15822	1.85973	1.98381	2.20701	1.58945	2.19739	5.32937	2.04672	7.21705	1.92432	5.24346	1.67655
		3.54241	2.23419	1.80272	2.15315	1.99289	3.16899	5.4279	2.14281	2.5106	4.77311	3.20586	6.8296
		2.04538	1.68687	1.97027	2.00335	1.7228	2.35791	5.59327	5.38244	3.89917	3.48994	4.94631	2.4458
		2.22357	1.66097	2.83662	2.25657	1.67633	2.36063	4.42774	2.22794	3.87178	3.96362	4.96962	4.01886
		3.87083	2.35738	2.70966	2.28545	2.01624	2.34512	2.52203	3.10397	2.43262	3.86449	5.77712	3.18127
		2.91894	2.0012	1.90539	1.96573	1.7901	2.15004	2.11481	2.57157	2.44028	5.00945	3.57086	2.16168
		2.72217	2.36473	2.7563	2.10707	1.90479	2.25224	2.43674	2.15796	2.3607	4.25729	3.20699	3.36513
		2.65236	2.83358	3.13672	2.05498	1.84237	4.12959	4.33536	3.57224	2.22529	4.40003	5.10597	3.78424
		2.94829	1.76571	3.14377	1.96691	2.33596	2.67092	2.2906	3.52551	4.10799	3.35219	6.99002	6.503
		2.59585	2.67897	3.24548	2.11342	2.65251	2.58835	4.31259	4.74678	2.26042	3.31071	2.78065	2.91124
		2.95746	2.47461	1.90883	2.073	2.48714	2.46188	1.74354	4.13579	3.9011	7.39534	3.22454	2.80667
		2.94647	1.53323	3.06613	1.88238	2.24576	3.19686	3.14215	3.05822	2.05389	3.85401	3.16788	2.56143
		1.84295	2.13693	2.74117	2.63742	2.54292	4.00005	3.73915	4.5265	1.82814	3.956	3.80901	4.05968
		3.57659	2.36658	3.29872	2.52502	2.27427	2.19063	3.23981	4.9792	3.28114	3.05638	3.27791	3.24918
		3.23548	2.08717	2.91833	2.07006	2.20089	1.64454	4.36692	1.98859	4.53386	3.56564	2.77456	2.3257
		1.66939	2.18723	3.06407	1.92757	2.21181	3.38814	4.24429	3.3387	2.67803	3.93346	4.44745	3.13951
		2.04042	2.26586	2.75203	2.92547	2.13492	1.89665	3.36401	2.1308	2.30355	3.20023	4.87452	2.3166
		2.52821	2.06528	3.09267	2.4086	2.06571	2.88478	4.3791	5.41743	2.56699	6.29794	4.61356	3.2439
		2.64435	2.88607	3.63855	1.9567	1.9517	1.77938	3.53042	5.89592	1.47145	4.06113	2.65938	3.61258
		2.86407	2.43726	3.30093	3.76369	1.75868	1.27482	4.55719	3.0724	4.19255	3.713	3.4721	3.62568
		2.16107	2.04625	2.82175	3.38729	2.02771	3.30713	3.26613	4.13285	4.00983	2.43486	4.36184	3.73508
		2.19876	2.12186	1.91445	3.39096	2.54914	3.16361	5.27885	2.65858	3.65306	3.92632	3.99355	3.30191
		2.40091	2.1483	2.97559	2.76614	2.88504	3.24083	2.20532	2.27415	3.23855	4.41211	2.60598	3.89058
		2.31973	2.50217	2.82206	2.07154	2.62462	2.61713	1.95495	4.5122	3.22667	3.42922	5.5272	6.57023
		3.1233	2.15274	3.13681	3.18967	1.79945	2.47165	3.72671	2.75502	2.28434	2.9972	3.61537	5.01696
		2.00983	1.84919	2.19871	2.94147	1.89721	3.02449	3.09609	2.74965	4.11282	4.24393	3.11423	2.2067
		1.98571	1.4747	2.24999	3.07371	2.87802	2.11876	3.59825	1.78578	4.08858	5.70349	6.23058	3.08661
		3.08001	1.86249	2.33677	2.8438	2.65462	2.40013	5.28987	2.39006	1.53904	4.07238	2.89386	3.65852
		3.07583	2.09441	3.02351	3.44065	3.00595	2.83229	2.94263	3.31543	4.35402	4.54322	3.49986	4.80835
		2.02407	2.38474	3.06137	3.52257	2.43313	2.96875	4.26134	3.28668	3.66187	2.87617	3.0164	2.66047
		1.90709	2.31924	3.23232	3.09932	2.6501	2.30143	2.5492	1.6958	2.50771	5.42323	3.5958	3.51542
		3.3417	1.9996	1.73004	3.51628	2.0176	2.1284	1.87278	2.1652	4.02029	4.13791	4.09387	3.45851
		3.24285	2.05769	2.06474	3.96276	2.95614	1.85412	4.15149	2.70053	1.9259	2.83403	4.0861	1.95037
		2.53528	2.10453	2.61634	2.37211	2.40962	2.12562	4.59501	3.97263	4.5402	3.74613	2.56281	2.6375
		1.98104	2.21737	2.524	3.13849	1.83102	2.97432	2.78484	4.38104	3.04208	3.9515	1.93611	4.73602
		2.49986	2.70802	1.74997	3.00593	2.45625	2.6946	2.64326	4.38711	3.60938	3.77106	3.41999	3.55484
		2.93705	1.58735	2.80113	2.01106	2.34089	2.80792	3.88012	2.72808	2.0942	1.99646	3.80028	4.78944
		3.19433	2.14444	2.6298	2.02885	3.07921	2.13636	3.33416	3.65368	2.55043	3.89923	3.1708	2.32667
		2.79356	2.7038	2.79784	2.2148	2.56532	2.51209	4.46496	3.15585	4.09071	1.88746	2.25046	2.55215
		2.44592	2.23034	2.4309	2.04802	1.25408	1.84245	4.90327	4.61204	2.69699	4.3861	2.66575	2.00002
		2.0865	2.03719	2.13683	2.83427	1.89231	1.89823	2.93727	3.11031	5.46749	2.25238	3.4354	3.80508
		2.79548	1.51308	2.49412	2.46796	2.59288	2.55458	5.15711	2.27901	3.26116	5.35509	4.6165	4.37853
		2.74857	1.66409	1.43815	2.31086	2.58599	1.93805	4.48669	3.39092	3.59256	5.07869	5.34017	2.59201
		1.77111	2.52851	2.23143	2.49068	2.35871	1.63262	5.3662	3.03842	5.05499	5.42464	3.85878	3.63252
		2.03429	2.85677	2.00481	1.83173	2.48243	2.29258	2.95357	2.63753	5.12806	3.44309	3.64013	3.76359
		2.61814	2.4017	3.10136	2.22735	2.0407	2.38595	3.98444	2.57634	5.48568	1.90267	4.7877	5.30027
		1.80502	1.91278	2.97911	1.99619	2.19957	2.88953	6.76075	1.89091	4.002	3.24152	5.29661	6.31297
		3.11601	2.09088	1.73817	2.41054	1.92551	1.53299	3.82972	4.32086	6.3633	3.63568	5.21183	2.94925
		3.34163	1.77842	3.31428	1.62754	1.56183	3.50588	5.19243	2.5685	3.23065	4.20405	3.76308	2.71301
		2.63187	1.90781	1.28797	1.9815	1.65671	2.38239	4.3406	4.34335	3.44451	2.15942	3.19932	3.45423
		1.93669	2.24364	1.77642	2.16898	2.82857	2.02296	3.89187	2.94959	2.68938	4.66617	2.98635	3.31563
		2.57377	1.95956	1.94099	2.20882	1.43022	1.90202	3.01655	1.63389	3.2424	4.29326	5.14878	2.89134
		1.6297	1.7436	1.78475	2.25181	2.81698	2.36349	3.62306	4.87788	2.0186	2.72216	3.53024	2.91197
		2.37522	1.8393	1.71415	2.6505	2.17803	2.82724	3.96211	2.80178	3.22614	3.19648	2.44802	4.48658
		3.54849	1.78644	2.1876	1.9379	1.76215	3.23255	3.21597	3.99401	2.37569	2.61836	1.81856	1.70719
		3.55681	1.79906	2.06216	1.87034	1.96139	2.56101	4.11902	1.7338	3.33989	1.80921	5.3775	4.41413
		2.21554	1.89396	1.7909	2.29988	2.09358	2.20583	2.58119	3.39238	4.66345	3.40111	5.60939	3.18655
		3.37866	2.56971	2.01505	2.2976	1.93875	3.64982	2.40331	4.9871	5.08743	1.66344	3.14878	2.17983
		2.19401	1.95937	1.97833	3.22527	2.04841	3.12048	3.85053	4.52238	4.95563	4.38512	4.3145	8.54933
		2.34599	2.24833	1.59415	3.44334	1.74264	2.91802	3.23484	5.63059	3.38707	3.1451	2.9516	4.13838
		2.58849	1.66175	2.06595	3.57717	1.80454	2.98943	4.45286	1.65442	5.89626	2.23386	2.80848	2.95877
		2.46543	2.26973	1.85868	3.07848	2.39816	1.74669	4.50711	2.98368	4.99607	5.41558	4.37705	2.04348
		3.08276	2.49583	2.03885	2.74857	2.73349	2.38152	2.88403	1.61286	4.09306	4.87883	3.24386	4.05685
		3.26836	2.29355	2.29054	1.62258	1.99288	1.92002	3.94047	2.27872	4.10857	2.60764	3.61008	4.55192
		2.46912	2.2358	2.03941	2.63525	2.25103	2.3869	2.70473	2.15598	1.75448	3.90494	2.41532	5.13464
		1.77615	2.74603	2.54803	2.38979	1.88033	2.67881	3.29742	1.78433	3.24676	4.44044	5.91392	2.20636
		2.23059	1.58169	2.28579	2.85708	2.36608	2.26319	3.57022	2.43777	4.33071	6.38324	2.80693	1.97027
		2.64192	1.77316	2.6367	3.30132	2.29941	1.81204	3.44305	3.12265	1.80049	5.27282	2.53201	1.95679
		2.04246	1.78309	2.01089	3.14443	1.82921	1.78367	2.92289	3.17723	2.16232	3.8349	7.13614	2.98926
		1.95462	2.70235	1.98393	2.50438	2.67803	2.64839	3.79212	3.31903	2.70487	2.4194	7.19009	3.52265
		1.69028	2.56813	2.58187	2.10094	1.88812	2.00463	6.6014	4.38303	2.39809	3.75748	3.43708	2.82802
		2.14936	2.40799	2.56475	2.8354	1.6665	2.27662	2.60095	4.45219	2.40472	3.11904	2.78138	3.34457
		1.88345	2.13166	2.14197	2.79062	1.7729	2.58615	2.51725	3.30928	1.84473	3.8789	1.8741	2.80887
		1.83859	2.23769	2.02214	2.73613	1.75734	2.24192	5.04396	1.83761	1.76325	6.3594	2.3104	3.02371
		1.96414	2.35206	1.66921	2.9353	1.9748	2.81034	4.51914	3.02269	4.43491	3.66364	4.17164	2.72927
		2.22885	2.09218	1.89672	2.91981	2.04252	2.45909	7.0119	2.03936	3.44844	3.10102	3.76703	2.63831
		2.30686	2.36012	2.01019	3.04996	2.22799	2.82859	2.93186	2.87011	2.24139	3.34825	4.83439	2.86619
		2.94339	1.85523	2.67268	2.70279	2.66504	2.06028	3.26994	2.94847	2.32846	2.47189	3.42136	5.86459
		3.21767	2.25969	1.82728	2.98358	2.53775	2.54832	4.06519	3.43366	4.96948	5.12412	3.80013	1.99532
		3.34158	3.03936	2.53022	2.79115	1.95874	2.76399	3.32912	2.2614	2.62322	4.59091	4.37488	1.98104
		2.95328	2.52161	2.29276	3.53776	1.96003	4.07149	3.20819	3.35846	3.68802	5.16618	3.99222	2.13185
		3.31433	1.60496	2.11315	2.22434	2.53105	1.86371	2.4969	2.54024	4.60645	3.03443	2.47123	3.20357
		2.41991	1.70839	1.59836	1.79007	1.79202	3.52488	3.14357	4.43515	3.71947	2.99573	5.33423	5.87103
		2.14373	1.36618	2.41581	2.37309	2.52615	2.95675	3.58747	3.71416	3.27753	4.28116	2.77845	5.756
		3.07821	2.256	1.91812	2.84928	2.39276	2.37418	3.58975	4.17406	1.65553	2.49129	7.0891	2.16649
		2.07642	1.93855	2.94413	2.81601	2.65735	2.65559	4.27103	2.21498	1.75079	4.0621	2.83176	1.6394
		1.9625	2.33714	3.19539	1.91872	2.0213	1.529	2.83227	3.77592	1.9362	3.61602	3.00132	2.5418
		2.03184	1.79567	3.05578	2.65594	2.25439	2.23673	4.61382	4.70648	2.01814	2.18303	2.81337	5.58397
		1.95294	1.851	2.32028	2.38799	2.33943	2.35683	2.25151	3.81638	5.0122	3.73909	5.56015	1.79188
		2.75514	2.26406	2.24221	3.23216	2.19316	1.58633	3.05849	3.20571	3.61884	4.4856	3.52772	3.75199
		2.50996	2.36705	2.18397	2.07374	1.94693	3.29417	4.00041	3.77455	2.34874	2.60328	6.4713	3.11487
		2.47361	2.57562	3.0367	1.91403	2.15592	3.50195	1.93596	2.9787	3.105	3.80762	3.52677	5.1622
		1.9388	2.6749	2.75062	1.76145	2.27429	2.03564	4.88656	3.98567	1.63852	3.95308	3.75007	6.71056
		2.27951	2.65724	2.75154	1.85083	2.04466	2.05924	3.52806	3.3712	5.60345	3.61859	3.53643	6.53748
		3.38145	2.76075	2.398	2.53957	2.44913	2.04305	3.9401	2.11179	3.14275	3.44549	3.55615	5.73321
		3.19639	2.80723	2.13313	2.02514	2.5034	1.61514	4.58336	2.50692	3.02803	1.2913	3.96277	2.60667
		2.42205	2.33986	2.13068	2.35791	2.94914	1.72113	2.74593	3.68475	2.74657	4.10323	3.80102	5.7787
		2.55176	2.83262	1.69509	3.21847	2.3666	2.76873	4.20394	2.14818	2.01183	3.15726	3.18085	3.83397
		3.06207	1.97511	1.88461	2.12112	2.25971	2.28131	3.66992	1.58339	3.55862	2.41136	2.22808	6.79717
		3.16539	3.01932	2.11895	1.95693	2.76379	2.12572	3.56048	1.4691	2.22904	3.34526	3.70997	4.10155
		3.48009	2.64894	1.81739	3.01184	1.81718	2.02761	4.6463	3.3584	3.36528	5.20297	3.03058	6.55177
		3.11301	1.441	1.94824	2.72339	2.1728	2.17263	3.14805	4.23325	5.6161	3.34178	4.96839	3.85875
		2.97661	1.77458	3.27023	3.50052	1.70564	1.79204	3.78594	1.83788	4.39793	3.52021	2.6712	4.69905
		3.05672	1.7503	3.00526	2.06024	2.02062	2.27003	4.32475	2.66717	7.67055	4.81604	4.75093	3.78194
		3.56394	1.72466	2.32853	1.85883	3.14076	2.40061	3.62021	1.95842	5.3919	5.57437	3.08216	3.56903
		1.81534	2.48152	3.33417	2.04077	1.83743	2.45324	4.95521	2.99528	3.50406	2.17379	2.43473	1.89549
		1.77534	2.55202	2.29166	2.52332	2.02727	2.56096	5.06744	4.03411	4.57416	2.11426	3.32078	2.0258
		2.18532	2.03098	2.91261	2.57525	1.89176	2.58672	5.25965	3.06337	7.02431	2.63734	3.01151	1.77265
		2.72694	1.53786	2.28561	2.71813	1.9324	2.72987	5.09578	3.59029	2.11304	3.34569	3.59219	1.48418
		2.26057	1.91894	1.80319	1.96616	2.75047	2.35719	3.06302	3.06557	3.0323	1.60508	2.1621	1.97943
		2.5556	2.32367	1.63294	1.89427	2.81654	2.4093	2.77655	1.7769	2.02214	3.34406	1.96911	1.81672
		2.21438	2.24514	2.70542	3.19671	2.78411	2.46194	3.05095	5.83077	3.62231	2.6637	4.11602	3.05437
		2.4094	2.86531	3.3677	2.27774	2.31494	2.62316	4.44275	4.48536	4.08991	6.73683	2.35491	2.43478
		2.45844	2.61952	3.06267	2.69276	2.44442	2.4339	6.10187	2.40953	4.91579	2.49353	4.50734	4.19444
		2.46184	2.20705	3.87322	2.28052	1.78489	2.25909	4.42236	3.08701	5.21137	3.74537	3.39703	3.89446
		1.9812	2.00251	2.92393	2.26191	2.04472	2.05155	2.97634	3.30683	3.37641	4.01292	2.91484	2.2906
		2.24133	2.18369	3.0746	3.16911	1.57696	2.69746	3.81853	1.23484	3.15093	2.85432	3.8336	4.43421
		3.00601	1.80301	2.95708	2.63952	2.02597	2.58112	3.4531	1.57596	3.19007	3.42323	2.70196	4.55539
		2.08291	1.66999	2.24012	3.16655	3.01027	2.82697	5.26985	2.59402	2.17988	3.52336	3.59809	4.58044
		1.68565	1.69526	2.62314	2.72361	2.3668	2.14693	4.50785	3.45614	4.92966	5.66387	4.55947	5.76835
		2.0088	1.17219	3.21789	2.43376	1.98022	3.07975	3.44166	3.41653	3.98418	4.64443	3.49632	1.54872
		2.16569	1.78158	1.89729	2.05732	2.72749	2.66951	1.69013	3.49097	4.95996	3.00088	3.2708	2.15285
		2.62441	1.98795	3.13152	2.01419	2.16292	2.31125	3.17666	4.34118	5.80844	3.34486	3.16751	3.11588
		2.31479	1.83245	1.83193	2.97293	1.89372	2.06622	3.77529	2.19125	4.40124	3.5153	3.58933	3.28948
		2.23491	1.79314	3.15179	3.54444	2.98912	3.99562	2.5784	4.32375	4.33376	2.68762	2.37856	2.17781
		2.1436	2.52591	2.24636	2.99541	1.5421	2.90639	3.49566	2.32398	3.32398	3.27229	8.01307	6.66033
		2.09953	2.92584	1.65005	2.94421	2.54039	2.97497	3.57836	4.45257	4.25149	5.45406	4.79171	3.07474
		2.74862	2.44978	3.33379	2.36024	1.93003	3.26423	4.4081	4.59706	2.72979	3.00081	4.52446	3.04456
		2.41227	2.09309	2.39315	2.91779	1.85759	3.57449	3.07979	4.15485	4.0742	6.2846	2.95941	4.96397
		2.25901	2.47135	2.30111	2.57337	2.07273	2.45236	3.93899	3.98601	3.3809	4.41075	4.28226	3.47984
		2.11777	2.07529	3.78032	2.86498	2.56128	2.96244	4.41141	3.54615	2.08368	2.72786	6.19566	2.46171
		3.428	1.91175	2.14398	2.57895	1.64926	2.57922	3.00847	4.32657	2.97599	4.36465	2.94387	2.06048
		2.7182	2.2752	1.85314	2.56254	1.82191	2.15251	3.47831	3.72909	3.36128	5.5413	4.49364	2.63979
		1.80947	2.05996	2.78978	2.7561	2.06251	2.30033	5.33589	2.26745	1.79195	3.63614	2.64481	2.37171
		2.01687	1.78117	2.35698	1.6984	2.03721	2.97579	2.78538	3.92936	2.51057	2.85313	4.89473	3.92849
		3.43596	2.07034	3.28378	1.97765	1.52618	2.29128	2.66789	2.51545	2.76862	2.90912	2.28028	2.0319
		1.82755	2.61249	3.13686	3.21689	1.91626	1.90548	3.81999	3.60106	3.0664	3.09719	3.59533	2.52778
		1.94765	2.54072	2.18493	3.15626	1.51553	3.35914	2.65968	1.88669	4.83026	3.04147	3.47957	2.37601
		1.9274	1.5738	3.04094	4.5135	1.53332	2.33252	3.704	2.43415	5.55954	1.83957	2.70519	4.77546
		2.04717	1.99147	2.52275	3.16976	1.69069	2.1802	3.64273	5.18334	6.14518	4.20531	3.94859	5.35282
		2.74808	2.14561	2.48098	2.78714	1.76832	1.55092	3.00306		2.85912	4.41117	6.49353	3.35546
		1.67235	2.01212	0.929157	2.17973	1.65231	2.18146	3.26056		2.50034	3.51291	3.94545	3.94988
		2.60495	2.9476	2.38744	2.39807	2.4254	1.9084	1.65034		4.2584	3.30804	3.67035	3.13852
		2.54987	1.88178	2.20141	2.32269	1.85222	2.37724	1.72756		2.50241	2.90261	3.86094	2.63326
		2.3967	2.18838	1.99096	2.00656	2.29568	1.78503	4.06099		5.14984	4.61381	2.73054	4.32251
		2.2775	2.44097	2.66553	3.41493	1.92086	2.15003	3.30834		3.33205	3.05534	3.29023	5.45322
		2.65356	2.55992	2.03849	3.73366	1.61671	2.79261	4.90671		4.46223	5.1492	4.4363	4.0948
		1.94239	2.59633	2.16915	3.13704	1.20753	2.64701	4.66349		2.07673	2.67306	5.61414	3.13252
		2.38672	1.49723	2.52736	3.32864	1.67864	2.72906	5.53648		5.76373	2.21036	5.36669	2.08116
		3.61512	1.94311	1.94056	2.26858	2.10697	1.94517	4.39098		1.36909	2.74108	4.88595	2.15097
		3.13943	2.18149	2.47872	2.33661	1.73428	2.36014	3.39927		3.84045	2.41071	4.09455	2.56694
		1.80281	2.39787	2.30668	2.44547	3.18171	3.33523	3.27348		2.8049	2.2984	3.25332	8.87194
		3.19914	2.27226	1.99585	3.60461	2.48642	3.12509	3.88873		3.45402	3.58467	3.15607	2.98786
		1.90933	2.18687	2.11335	1.90421	1.88686	2.06296	2.94569		3.62934	6.27748	2.69653	2.68682
		1.87458	1.68551	2.23485	2.37056	1.66681	2.7949	3.04473		3.81459	2.31081	3.07189	3.05012
		1.93488	1.95637	2.74072	1.99065	1.8007	2.18009	4.6497		2.53906	2.48669	4.70001	3.01016
		1.83864	1.72917	2.47815	2.08685	1.96694	2.02924	5.60059		3.65028	4.61239	3.74716	2.07005
		2.04108	2.04814	2.31741	2.77386	2.11026	2.85249	4.07071		4.07644	2.82775	4.46557	3.93595
		1.6727	2.4128	2.84658	2.70514	2.20132	3.07056	4.59359		1.14669	3.57304	3.07091	2.573
		2.91009	2.49707	1.8097	3.21597	2.1718	1.58276	3.20514		2.57865	2.10105	3.18521	1.9388
		2.5237	2.27537	2.02962	2.61032	1.81386	2.03115	2.36369		3.27	3.14837	5.33306	3.12827
		3.03057	2.19575	2.25185	2.28018	2.1495	2.24282	4.89208		1.62662	2.75245	4.01919	2.02531
		1.91658	2.3941	2.25298	2.7298	1.96589	3.89373	2.86576		1.35416	2.33292	2.68629	2.48645
		3.18303	2.89725	1.65131	3.04488	1.8644	3.31687	3.2698		2.78545	2.19675	4.38495	5.70036
		3.23312	2.29777	2.41244	2.45106	2.25144	3.08988	3.43119		4.75745	2.97408	3.22192	6.6806
		2.48083	2.15515	2.2221	2.4015	1.95636	3.49401	2.0448		4.22051	3.05835	2.97387	3.94862
		2.65877	2.37284	2.1029	1.65781	2.13034	3.80924	3.61169		3.93451	1.77766	3.34089	4.08753
		2.38783	2.32526	1.90228	1.81703	2.00352	2.24279	2.95058		2.37794	2.36245	4.3873	2.3341
		2.84781	2.06519	2.70417	1.736	2.29082	3.50338	3.05125		4.78829	1.93754	5.42194	7.62623
		2.29861	3.04267	2.07581	2.13602	2.133	3.58369	5.71554		4.15966	3.0604	1.77755	2.61144
		2.36378	1.93978	2.05674	1.7848	2.80032	3.00777	3.64585		3.20139	4.72708	2.19676	3.94937
		1.80941	2.42503	3.03745	2.19201	1.88839	3.0581	3.42738		2.0827	2.89821	3.66842	2.68282
		2.79555	2.75103	1.9721	2.62993	1.98449	3.62979	3.34295		2.00267	2.72155	2.24695	5.67151
		2.54102	1.71607	2.73507	2.03865	2.43729	3.35087	3.97722		2.8915	4.52206	3.2701	3.14051
		3.08445	2.33969	1.77968	2.58874	2.05869	3.35928	3.58173		4.53848	3.80368	3.5105	4.51339
		3.14414	2.54957	3.35191	3.36246	2.08579	2.94491	4.9689		3.68895	4.86917	4.80874	6.14318
		1.78005	2.03363	2.33564	2.92594	2.14517	2.23483	2.74198		4.25609	3.25389	3.16656	3.8294
		1.88644	2.81609	2.80059	2.11864	1.81544	1.80996	2.09991		2.56338	3.4561	7.57173	2.12683
		2.23797	2.28053	1.84267	2.07988	2.16066	3.18624	2.72213		5.02841	4.63269	3.4152	1.87107
		2.21614	2.81418	1.71844	3.07455	1.84755	1.63497	5.80556		4.34145	3.55679	2.6522	1.85718
		1.9486	2.05704	2.06711	2.12258	2.37926	2.94126	5.65123		2.10824	4.35605	7.54511	3.28847
		2.06234	2.44724	2.21524	3.24474	1.70112	2.24535	3.84785		3.6589	3.93977	2.866	3.23981
		2.0276	2.38989	2.85055	1.89835	1.6463	1.65399	3.83087		3.9802	2.27504	2.87899	1.75673
		1.90751	1.98462	3.24287	2.03523	2.03826	2.88663	3.92226		4.35536	5.41251	5.05104	5.54742
		1.65061	2.38943	3.02468	2.18604	1.86054	2.79015	5.42136		4.2591	3.48794	2.28681	3.37666
		3.13786	1.98834	2.22146	1.16289	1.46972	1.83141	4.26134		1.97561	3.15356	3.44652	2.27165
		2.73377	2.53451	2.82093	2.2858	1.52119	3.08437	2.27907		2.47225	1.70163	7.14625	3.31713
		3.57843	3.02407	2.92857	1.60803	2.04255	3.14396	2.48676		3.27002	3.60873	3.05178	5.76744
		2.04147	2.56996	2.58754	2.01246	2.15531	2.23332	3.73088		1.9511	1.82724	2.70874	3.50931
		2.96777	2.18153	2.50543	1.95204	2.12239	2.18338	4.04448		3.38297	4.4806	5.2609	4.7089
		2.37495	2.1464	2.12972	2.86722	1.93024	3.46595	3.13372		2.45475	3.26159	2.9486	3.09897
		2.28097	2.07352	2.21598	2.43252	1.60147	2.74763	4.58851		3.23124	3.05797	4.49217	2.70992
		2.18859	2.1147	2.97942	1.9882	2.0345	3.18437	3.26948		1.98481	3.80786	3.96117	2.64845
		2.02625	2.38746	2.70104	2.70748	2.06182	2.10261	3.22634		2.26766	3.69544	3.74469	2.31393
		3.35532	1.93893	3.13301	2.15514	2.36448	2.33888	3.68069		4.6791	2.45347	3.35447	3.43569
		3.13397	2.18728	2.83051	2.15636	2.4058	2.16447	5.73136		4.70279	5.66953	2.32697	3.35937
		2.72435	2.02792	1.69378	3.31854	2.04932	2.8705	4.95866		2.55901	5.85585	7.47277	3.70114
		2.89673	2.22046	3.12044	2.51517	2.00178	2.56552	3.79514		5.46047	5.75853	5.08595	2.40032
		1.67515	3.19313	2.76092	2.37765	2.06585	3.60109	4.43805		2.4594	5.49192	3.15972	4.44189
		3.20803	2.03641	2.02012	2.17883	2.94402	2.65745	2.98105		4.16319	3.69136	2.75955	2.72798
		3.18729	2.19983	1.93221	1.95564	3.07348	1.7145	5.31757		3.65986	4.20668	2.9932	2.72217
		2.77477	1.78476	2.98495	2.25151	3.444	2.99102	2.88458		1.89407	3.19389	3.02664	5.74912
		2.60751	1.97617	3.67395	2.74729	1.51438	2.5304	3.42182		3.57856	3.97209	3.0863	4.62944
		2.80153	2.66589	2.81486	2.00064	1.92266	2.83085	3.08858		2.83486	4.76396	3.85825	4.03436
		2.37146	2.52787	2.62488	1.72105	1.97864	1.98208	2.55185		2.94249	2.78636	4.69228	3.84454
		3.46277	2.5113	1.63956	3.22295	1.95313	1.73939	3.02507		1.86518	2.12657	2.89763	6.63123
		2.7785	3.32903	2.07081	2.99661	1.50673	1.62569	3.80826		3.20662	3.21617	2.45455	3.00943
		2.83681	2.39698	2.44523	2.65966	1.9769	2.19197	3.16276		4.58934	1.93971	2.74915	4.94114
		2.41275	2.78278	1.99456	2.57395	1.82435	2.74863	4.45501		3.93294	5.61327	7.50165	4.51354
		2.65775	2.2873	2.15017	2.32372	2.19244	2.01397	2.40075		4.51948	5.58453	4.40306	3.56469
		1.85151	2.05867	2.07208	3.45667	1.86185	2.32466	4.13729		2.04983	4.41446	5.67999	2.57752
		2.02906	2.14439	2.19577	2.92707	2.27054	3.01714	3.41091		2.79091	3.39871	5.25774	2.80424
		3.01466	1.86086	2.45386	3.24563	2.11014	2.31869	4.26728		5.73642	3.14239	2.62308	2.31636
		2.80949	1.60236	2.44135	2.89469	2.32015	3.62135	3.04039		3.59058	3.6029	3.20768	2.13013
		3.60666	2.28393	2.4462	2.83445	2.0627	2.29047	4.25219		2.56296	3.58761	6.10361	1.94502
		2.13964	1.53699	2.05079	2.80852	1.90709	2.06268	4.58833		3.3011	4.49324	3.58364	2.33231
		2.22996	2.2085	2.05296	1.82818	2.11989	2.83189	3.62993		5.42786	3.68708	4.84274	3.86794
		3.07493	2.30675	1.85656	2.18252	2.19398	2.37903	1.81715		3.35113	3.16646	4.36012	2.82742
		2.06566	2.46405	2.53467	2.68437	2.84125	2.73302	3.09905		5.33926	4.51922	3.04081	4.49967
		1.99818	1.57244	2.48846	3.02864	2.29176	2.17724	1.61435		3.51295	3.79141	3.48756	3.18843
		2.74175	1.76535	1.85244	2.71093	1.92199	2.16112	3.18534		3.40354	1.85795	3.94843	2.83066
		3.064	2.43875	1.90544	3.18556	2.01602	2.98878	3.69796		3.56796	2.2988	2.50426	3.55756
		2.72368	2.46841	2.13872	1.42978	1.90575	3.03529	2.72378		2.91589	4.11776	2.62097	4.29585
		2.75878	1.95132	2.05089	2.65972	1.90824	2.70029	3.38619		3.98251	3.29813	4.84456	3.39832
		3.11797	1.69592	1.99574	3.08821	1.85933	1.85025	3.03525		4.34019	5.11103	2.89705	4.89597
		2.91961	2.72241	2.09911	2.91163	1.58389	1.79777	3.24809		3.74751	3.60742	2.76722	1.95829
		2.65547	2.83688	2.11801	2.21433	1.81168	2.95523	6.30885		6.97953	3.70848	6.91004	2.72435
		3.2599	1.98358	2.20691	2.84624	1.84118	2.75848	2.65679		2.31539	3.57044	6.99742	2.45301
		2.99592	1.57963	3.09823	2.0872	2.45371	4.23508	5.03331		3.02687	4.5084	2.31974	3.23083
		2.75152	1.94515	2.84504	2.63131	2.48482	2.59978	1.07883		4.72426	5.49362	3.89425	3.74767
		2.39863	2.46783	2.15308	3.07066	2.52832	1.98928	3.80333		2.54484	4.29709	4.01712	3.9475
		2.30192	2.46615	1.64268	2.37869	2.17817	3.87754	5.35253		4.94461	4.38207	2.78295	2.18226
		2.08656	2.27472	2.94183	2.65348	2.5397	3.02013	4.42616		2.20505	3.76701	3.09434	2.93184
		2.27844	1.92805	1.99855	2.7132	2.52079	2.45529	4.88365		4.28514	4.62074	4.94813	3.79363
		2.54258	2.14735		2.63913	2.9733	3.55745	5.50866		3.2778	2.66684	2.54801	3.40012
		2.87732	1.87931		2.25717	2.31076	1.91806	4.3249		5.95442	5.58465	3.05529	2.91939
		2.43836	2.34371		2.07552	2.10002	2.96853	4.48782		3.2099	3.79028	3.19958	3.43805
		2.64173	2.52307		2.59998	1.89147	2.47309	2.31713		5.07353	2.50039	3.71174	3.77829
		3.38471	2.11499		2.08763	2.48854	2.94278	2.24308		1.62688	3.96097	4.56496	3.18861
		2.91667	1.66922		2.02878	2.55341	2.75513	3.02682		2.53028	3.95155	4.25102	3.0474
		3.16939	1.71109		2.53636	1.40784	2.79997	4.7048		3.11862	5.83532	3.6702	1.69141
		2.60759	2.55112		2.99646	1.78063	2.92207	1.86862		4.07544	2.24124	6.6958	3.11673
		2.82161	1.74611		2.96224	2.03736	2.53753	4.32631		2.95534	3.93478	4.09155	1.8268
		2.77778	1.84499		3.0187	2.51223	3.0203	6.39451		3.37034	7.9797	3.3359	3.43718
		2.87175	2.24644		2.47325	2.22637	2.40811	5.58858		4.4425	3.13009	3.08512	9.58602
		2.73866	1.73989		3.63284	2.33015	3.32137	2.92842		2.92293	2.81597	3.97452	6.4206
		2.55969	1.77808		2.83408	1.64093	2.6508	5.73361		2.94972	4.39093	3.473	4.74582
		2.61269	1.90228		2.14334	1.84393	2.04689	4.8182		3.0364	3.90935	4.18799	4.71879
		2.27125	1.79988		2.81447	2.70824	2.97664	3.6102		2.52737	5.00207	3.5361	3.90652
		1.99124	3.15742		2.00333	1.5298	2.70705	2.28548		2.92873	2.67826	3.68557	8.36366
		2.0532	2.09864		1.78991	2.36621	2.19488	4.43907		5.47124	2.35698	5.9601	4.58662
		2.99675	2.04493		2.14101	2.28982	3.52225	2.88918		3.91312	2.51454	2.95027	5.14888
		2.76158	1.8798		2.22829	1.86998	3.30501	3.0237		3.34046	4.7701	5.20239	3.34666
		2.12621	2.20982		2.51786	1.88679	2.5671	2.37666		3.24796	4.18853	4.82664	3.45379
		2.53467	2.61462		2.31605	1.99101	2.51416	2.29932		3.10885		2.43173	4.06607
		2.69902	2.27926		2.72564	2.59666	1.76214	6.1981		4.28095		4.51929	2.57984
		2.73888	2.39275		2.02137	1.82117	2.41779	5.82792		3.43179		2.20356	3.52348
		1.87995	2.98857		2.24185	2.2827	3.03702	3.43635		4.10126		3.09964	2.22154
		2.28327	2.77091		1.93482	1.75483	2.70801	2.21359		3.26876		3.60636	4.45705
		2.02637	2.7158		2.37555	2.29365	3.31357	3.69269		4.94066		6.94608	3.15568
		3.49414	2.04238		3.12531	2.21611	3.48497	3.10705		4.7987		2.39982	3.22733
		1.52014	1.94712		3.10027	2.54586	1.6649	2.73612		5.48167		3.84231	2.54875
		2.62323	2.30509		2.44408	2.15349	2.05431			3.66961		4.59103	2.7147
		3.50001	2.10968		2.68574	1.77554	2.5271			2.38206		2.92268	2.09358
		2.54771	2.3585		2.12163	1.80358	2.06452			4.16602		3.23659	2.02412
		3.15852	2.70688		1.92195	1.5279	2.9378			3.61753		4.58103	2.68712
		2.17251			2.41298	2.19701	1.82457			3.0045		4.14081	4.56627
		3.25294			2.33327	1.67313	2.16392			4.17938		1.89612	1.66463
		2.29564			2.35417	2.16521	1.94434			2.35117		2.3875	2.42425
		2.60129			2.23154	2.09746	3.80697			4.20336		2.76329	5.94
		2.08037			2.1845	2.1509	2.70881			3.19731		1.85011	2.05051
		2.92845			2.2967	2.5214	3.53673			3.06134		3.21329	3.72219
		2.38332			2.45756	2.09708	2.90292			3.52314		4.66384	4.45719
		2.3154			2.14831	1.90264	3.33983			3.37609		6.13148	5.14319
		2.36909			2.08843	2.18595	2.43481			2.49773		2.09079	3.41942
		3.56609			2.17702	2.25733	3.60048			3.02575		3.49393	2.96354
		2.76722			2.20739	2.22593	3.4893			2.82692		2.78561	2.01693
		2.50326			2.10289	2.26409	2.0169			4.99792		4.19533	2.39756
		2.2925			3.41626	1.91499	3.09754			2.74443		2.79331	3.52168
		2.51722			2.97627	2.30478	2.44256			2.86539		5.37958	3.94301
		2.11685			3.52713	2.25936	2.9887			3.61196		5.98399	1.85137
		2.94426			3.10331	1.86093	4.24629			2.72036		2.98378	5.68816
		3.0988			2.31518	1.57395	1.80476			4.98558		3.21215	4.33272
		3.17605			2.10673	2.86026	2.83936			1.60975		2.60605	2.55544
		3.04364			2.51744	2.42097	2.64649			2.93411		2.49122	3.48328
		2.42376			2.49575	1.71633	2.30838			3.09126		2.01665	4.51888
		3.10802			1.98417	1.47024	2.32666			2.30599		4.48379	5.16709
		1.9147			2.54665	1.82855	2.63213			3.37766		5.8886	3.53545
		1.9902			3.05161	2.32419	2.64233			4.94398		2.47946	1.75534
		3.08227			2.32352	2.46809	1.48878			2.54887		2.89169	5.34404
		3.13463			3.77902	2.45535	2.41923			3.12753		2.97806	4.44433
		2.74844			1.90099	2.0753	2.0047			3.63644		3.19824	4.39534
		2.21429			2.88287	2.7082	3.39289			2.44176		5.14314	5.59871
		2.91883			1.91575	2.76033	3.02879			3.00116		3.96686	3.90148
		2.85498			3.5369	2.16979	2.49391			4.5127		5.96943	5.09644
		2.73095			3.16096	2.29238	1.99819			5.32316		5.73721	3.37811
		2.68416			3.60426	2.44805	2.73579			4.22398		4.51619	1.91244
		2.74497			2.96389	2.38069	2.27047			2.92585		3.86216	3.72217
		2.74805			2.46283	2.54471	1.88406			3.98902		2.60904	2.0549
		2.35192			3.34206	2.64932	2.51583			4.8127		3.05879	3.56006
		3.4425			3.38003	2.85296	2.1195			5.25188		3.2652	3.13462
		3.2595			3.38325	2.02912	1.75768			4.15203		3.9459	4.33706
		2.21969			2.38502	2.12609	3.42137			3.67216		2.32885	2.53043
		2.0371			2.51894	1.71743	1.99582			2.19337		4.56149	3.1616
		2.25556			1.93142	2.70664	2.22133			4.14219		4.94408	2.02818
		1.66557			2.61351	2.15748	2.21269			4.13138		5.96817	2.47209
		2.59926			3.16339	2.16248	3.16663			4.33219		2.10585	5.86805
		2.26623			2.18972	2.13413	3.05827			2.83664		4.96212	1.86602
		3.31131			1.80683	2.31055	1.80161			2.30123		5.55852	4.84664
		1.79428			2.81652	1.82653	3.00557			2.50565		3.67387	2.33347
		3.02352			2.58818	1.47906	2.56571			5.06487		4.97197	4.77622
		2.05862			2.68987	1.9053	3.01899			5.83559		2.52816	2.83353
		2.3991			3.203	2.41396	3.27034			5.84743		2.25836	1.8636
		2.144			2.12954	2.62923	1.89927			2.69559		4.72988	2.11435
		2.2565			2.43994	2.04527	2.34683			3.01797		3.35811	1.64945
		2.88298			3.11935	2.3497	1.45326			5.22762		5.93801	2.74831
		2.74107			4.05798	3.1495	1.67062			1.97281		2.30224	5.5342
		3.55341			1.78307	1.81943	2.19236			1.81764		5.51817	4.30181
		2.30656			2.58805	2.0553	2.93524			3.6368		2.56552	3.53494
		2.60064			1.98567	2.11333	1.92074			2.12691		5.12274	5.24078
		1.97566			2.24295	2.84825	2.74161			3.11942		2.68085	4.12204
		2.03089			2.52608	2.73618	1.27189			4.02743		2.55161	3.34897
		3.0782			2.77824	3.09587	2.77905			1.4588		6.90106	3.2902
		1.96535			2.86113	2.98357	2.73322			1.92105		2.96441	3.95011
		2.0269			2.71431	2.69277	2.67875			5.30648		4.0333	2.72576
					2.26282	2.68707	2.91283			2.96952		3.47662	2.98425
					2.04386	2.05018	2.4985			4.0789		6.53979	3.00048
					2.6414	2.71215	2.54863			2.87155		3.3338	7.00042
					3.31812	1.56057	1.8917			4.02152		6.05723	2.97123
					2.97824	2.07369	2.20917			3.27476		4.67335	3.51542
					2.93684	2.07667	3.12743			3.18632		2.34549	1.69739
					3.03621	2.26944	3.02907			2.36745		2.79526	3.04065
					2.08285	3.14622	2.63639			3.78444		3.60233	4.0308
					3.32977	2.29483	2.26379			3.3082		6.01405	3.18743
					2.42765	2.0641	2.52932			3.0344		3.85277	2.78728
					3.33433	2.6269	1.96202			4.85165		3.37128	3.05686
					2.40643	2.46878	2.03839			5.58395		3.95804	2.3639
					2.10722	2.29076	3.38758			4.92142		2.13957	6.91097
					3.20117	1.42218	2.77435			2.07003		3.48849	3.68736
					2.75042	1.74915	2.55293			4.32727		6.42949	5.40111
					1.9878	2.44306	2.80918			4.07291		4.55483	3.43924
					2.26309	1.90606	2.70668			3.68395		3.65161	5.4513
					2.57269	2.27944	2.92214			4.67173		3.51052	3.11459
					2.86356	2.52245	2.55556			4.26891		4.96767	3.82656
					2.05912	2.25486	2.28778			5.0324		2.5824	3.23511
					3.05956	2.4254	2.69857			4.67092		5.10794	3.34731
					2.1962	2.56065	1.90298			4.16849		3.68614	2.97732
					2.42171	1.53581	3.70425			4.10356		3.17469	4.53627
					3.60631	2.15991	2.58138			1.8783		3.19875	6.01388
					2.18448	2.04124	2.39551			3.57439		3.79652	3.59129
					2.50172	1.93772	2.70647			3.57293		3.17679	1.99066
					2.878	2.42376	3.04578			3.7162		3.41593	3.60368
					2.55771	1.96348	2.03088			3.95137		3.67746	1.48029
					2.03802	2.17087	2.41824			3.17775		2.78214	3.31116
					2.96056	1.84509	3.27273			3.48834		3.78103	5.28026
					2.86576	2.2763	2.56699			2.55148		3.98449	4.90106
					2.26947	2.40164	3.05834			3.98496		5.39209	2.56841
					2.35556	2.82499	3.1814			1.80681		2.10105	3.13499
					2.94653	1.62517	2.01382			3.79099		5.32347	3.30773
					3.53588	2.79689	1.97061			2.59744		5.22552	3.48373
					1.84813	1.91336	2.78037			2.10493		3.56936	3.25337
					1.91899	2.42181	2.70863			5.63584		2.5691	2.51618
					2.88225	1.78082	2.52666			4.67905		2.73848	1.98143
					3.17132	1.81247	3.76262			6.45071		3.37991	5.98795
					2.02448	2.17863	3.44716			3.76244		3.20376	3.64193
					2.82362	1.86991	1.89739			5.81803		5.25857	6.81792
					2.96493	1.80964	1.99112			2.2697		2.42834	3.84749
					2.63551	2.01126	2.79446			2.94573		3.93885	5.35837
					3.0506	2.19023	2.04458			5.23846		3.67786	3.52818
					2.59017	2.34452	2.57686			5.0177		2.13127	3.39031
					2.27919	2.40502	2.12898			6.25154		3.34608	2.29765
					2.40435	2.54765	1.78047			4.85686		2.90401	2.42613
					3.2753	1.9785	3.45717			3.9232		5.84834	4.55977
					2.34468	1.73651	3.19736			4.39141		5.75926	1.45448
					2.97394	1.59866	2.93563			3.51709		7.08447	3.28324
					2.49896	2.54139	3.26896			2.42051		3.98814	3.33733
					2.55157	2.18307	3.2611			3.1712		3.32032	3.14301
					2.73964	1.86307	2.90186			6.29045		2.65005	1.61463
					2.09221	2.56898	2.37595			4.68143		2.75542	3.34299
					2.63875	3.23071	3.40987			4.72245		2.02954	2.82154
					2.06932	1.34024	3.19731			4.69062		3.89831	2.79977
					2.46432		3.54082			5.31411		2.76665	1.39831
							3.55528			5.99098		2.08586	1.87975
							3.65243			5.76758		4.06937	1.5018
							3.29529			5.93839		6.37795	5.56744
							3.07201					4.96971	5.39463
							1.83857					3.68174	5.10723
							2.97578					2.62553	6.11087
							1.62311					4.35138	4.45724
							1.61482					2.0896	3.90296
							2.67842					4.61359	4.94889
							2.42894					3.78587	3.69607
							4.19795					2.51156	5.90597
							2.19137					3.13718	5.93771
							2.29511					3.35862	4.70405
							4.33597					3.25079	5.37301
							1.25564					4.4044	5.31241
							2.87399					5.38874
							2.56015					3.99191
							2.05656					3.40446
							2.16064					3.67678
							2.62392					3.41008
							2.05245					4.09309
							2.14584					4.41542
							2.53172					3.79135
							2.39992					3.50066
							1.82021					5.74959
							2.11624					3.24153
							2.51759					6.22177
							2.41691					2.94947
							1.7706					4.26648
							2.90704					4.35215
							2.55784					3.69037
							2.25675					5.08692
							1.68129					4.17756
							2.32317					3.21547
							1.95414					5.86977
							1.99777					3.6153
							3.81307					5.32876
							2.13493					6.46809
							1.84068					2.90783
							2.78283					2.41304
							2.92971					3.07673
							2.44479					5.48902
							2.41662					3.29579
							2.37534					2.38558
							2.3056					3.0119
							2.54708					5.05331
							3.33403					3.91021
							2.22415					4.03189
							2.06708					2.28837
							2.11169					4.76051
							1.75072					4.22064
							1.67737					3.68384
							1.72545					5.16885
							1.40044					8.35332
							2.0189					8.35761
							2.96251					2.75146
							2.39964					3.24362
							2.07513					3.06717
							2.10736					4.0992
							1.74144					2.92003
							2.31106					3.48516
							1.50621					2.74352
							1.99189					4.48456
							2.32005					3.93695
							1.69473					5.34872
							2.47824					3.92709
							3.01934					3.84711
							2.73101					2.31682
							2.41216					2.54042
							2.41588					3.17847
							2.90323					4.63502
							3.08071					2.91064
							2.2592					3.99819
							1.73414					3.3976
							2.00755					3.11921
							2.25579					3.83086
							2.43501					2.62037
							2.73689					3.2528
							2.69308					3.96675
							2.89371					2.21606
							3.87688					3.31229
							2.43265					4.01873
							4.4954					2.35705
							2.83636					4.02875
							2.53029					2.72735
							2.44439					3.89727
							3.45288					2.66731
							2.87378					4.97717
							1.85619					2.26171
							1.80369					3.49746
							1.54113					1.63135
							2.3434					2.75913
							3.15307					2.98865
							2.27811					2.92534
							2.57539					2.87891
							3.02923					3.67695
							2.84514					3.93155
							2.79224					5.85191
							3.87857					4.50273
							3.42779					4.59178
							3.02797					3.97166
							3.55091					2.29625
							3.25662					3.94728
							3.52017					4.84186
							3.45983					0.177976
							4.21677					4.15052
							3.33207					2.79446
							1.46117					8.36157
							2.40741					4.60106
							2.91249					5.24145
							2.6105					6.10703
							2.61437					5.02699
							2.1473					2.62357
							1.99417					2.92479
							2.45296					2.52964
							2.25766					3.84726
							1.99884					2.38432
							2.34349					3.28999
							2.6796					2.97388
							2.61934					2.51452
							1.77249					4.04717
							2.15039					4.12022
							2.78827					4.29991
							1.70442					5.04259
							2.93815					2.33354
							2.09819
							2.03234
							2.27906
							1.96625
							2.05599
							2.46798
							2.29002
							2.19814
							1.59693
							2.6771
							2.17422
							2.38269
							2.88209
							2.90722
							2.20989
							3.46938
							1.85159
							1.81697
							3.1994
							2.30278
							3.14482
							2.0213
							1.92494
							2.70108
							2.23878
							2.46052
							1.79185
							2.4629
							1.9999
							2.16069
							2.76908
							2.45665
							2.08931
							3.16782
							2.17877
							2.49244
							2.74108
							2.24462
							2.06791
							2.20295
							3.09023
							2.52351
							2.37452
							1.95577
							1.77364
							1.97738
							2.23232
							2.3045
							1.89693
							2.39739
							1.84166
							2.30035
							2.15622
							2.20522
							2.76208
							2.22247
							2.60114
							2.05153
							2.64271
							3.63336
							3.38893
							1.64311
							1.77207
							2.22585
							3.02198
							3.07195
							2.3239
							2.73748
							3.38516
							1.87453
							2.27272
							2.84398
							2.4985
							1.59906
							1.72497
							3.13794
							3.71954
							2.48762
							3.57301
							2.79432
							2.25022
							3.14885
							3.40863
							3.51828
							3.13749
							2.60681
							2.74783
							3.56093
							2.94032
							2.97609
							2.72223
							2.12372
							3.55853
							3.10274
							2.43967
							3.7486
							3.91119
							3.12469
							3.49452
							2.65377
							2.00715
							2.64854
							3.0695
							2.05801
							2.16851
							1.62233
							2.94787
							2.36408
							3.5557
							2.63426
							3.03181
							3.07803
							1.87017
							2.07658
							2.1027
							1.80883
							2.66901
							1.75537
							1.69464
							1.99811
							2.59544
							2.01922
							2.95881
							2.74041
							1.89403
							2.32979
							2.52278
							2.87163
							2.65174
							3.33098
							2.06081
							1.81396
							1.95093
							2.29273
							2.1417
							1.68631
							3.30689
							2.32355
							2.19373
							2.68223
							2.8359
							1.61992
							2.26223
							2.37323
							2.91991
							1.82817
							2.26656
							3.0085
							3.5824
							1.9677
							3.4022
							2.68125
							2.69746
							2.76586
							2.21005
							1.99503
							1.8715
							1.71837
							2.74316
							1.84467
							1.74906
							2.02834
							3.15707
							3.71275
							3.02351
							2.06833
							2.04668
							2.36911
							3.01021
							2.33127
							2.04173
							2.23695
							3.33624
							2.92175
							3.01467
							2.29517
							2.72607
							2.98062
							2.90275
							2.77795
							2.7057
							2.02416
							2.50832
							2.18431
							1.99451
							1.74535
							3.14772
							2.68772
							4.68861
							2.10011
							2.32274
							2.36184
							3.42777
							3.0573
							2.17364
							3.26973
							2.41976
							3.01476
							3.024
							3.04848
							1.93071
							3.08538
							2.32836
							1.59411
							1.63147
							2.24354
							4.30423
							2.81759
							3.66336
							2.06694
							2.3565
							3.14418
							3.34005
							2.38302
							2.3469
							3.69693
							2.33475
							4.26128
							3.43386
							2.31599
							1.81707
							2.17226
							2.04759
							2.93573
							2.63612
							3.41061
							1.8597
							1.87619
							2.48029
							1.90751
							2.96626
							2.47953
							2.31741
							2.38162
							1.58973
							2.83714
							2.95165
							2.54126
							1.78964
							3.20476
							2.50436
							1.58523
							2.24525
							3.01805
							2.22616
							2.50366
							3.29498
							3.09364
							1.8448
							2.41455
							2.00888
							1.83763
							2.26179
							2.72573
							1.37647
							1.8109
							2.95732
							1.96213
							2.91124
							2.1303
							2.20176
							2.78254
							2.34256
							2.0993
							1.99413
							2.63906
							1.83929
							2.48288
							2.1046
							2.24134
							2.94497
							1.5017
							2.05115
							1.75092
							2.24265
							1.45598
							2.47152
							2.73579
							3.28899
							2.2049
							2.09976
							2.15217
							2.21424
							2.47196
							2.5251
							2.71126
							2.37576
							2.50278
							2.49197
							2.41528
							2.44914
							2.08885
							3.28513
							2.49028
							3.15522
							2.96139
							2.45983
							2.50183
							3.25065
							2.84426
							2.45298
							1.99639
							3.08831
							2.24057
							1.74652
							2.11149
							1.99527
							2.73917
							2.99992
							1.73751
							2.40105
							3.20329
							3.27725
							2.70889
							2.38237
							2.58794
							2.37403
							2.68005
							2.62355
							2.29848
							2.20514
							2.40071
							2.52399
							2.69525
	right: growth curves in biological replicates	WT
		OD600/h	replicate 1	replicate 2	replicate 3
		0	0.466	0.39	0.556
		1	0.8	0.816	0.864
		2	1.53	1.74	1.48
		3	2.7	2.82	2.96
		4	5.64	6.28	5.68
		5	9.36	9.52	9
		6	11.72	11.52	11.12
		7	13	13.12	11.92
		24	14.28	14.36	13.6
		ΔparB
		OD600/h	replicate 1	replicate 2	replicate 3
		0	0.42	0.442	0.472
		1	0.592	0.612	0.652
		2	1.01	1.09	0.94
		3	1.8	1.92	1.88
		4	3.44	3.64	3.36
		5	5.88	5.84	5.44
		6	7.92	7.64	7.92
		7	10	9.44	9.44
		24	15.56	13.24	12.28
		parS2-10mut
		OD600/h	replicate 1	replicate 2	replicate 3
		0	0.456	0.494	0.496
		1	0.944	0.812	0.828
		2	1.46	1.76	1.58
		3	2.72	3.66	3.32
		4	6.08	8.04	6.92
		5	9.6	11.12	10.32
		6	11.64	12.48	11.96
		7	13.16	13.68	12.52
		24	14.12	14.6	14.16
		parS1-10mut
		OD600/h	replicate 1	replicate 2	replicate 3
		0	0.436	0.442	0.534
		1	0.664	0.592	0.64
		2	1.07	1.01	0.88
		3	1.74	1.96	1.72
		4	3.4	3.88	3.2
		5	5.8	6.64	5
		6	8.28	8.8	7.4
		7	10.4	10.36	8.92
		24	12.96	13.6	11.92

[truncated: 23 more sheets: Figure S3C, Figure S3D, Figure S5A, Figure S5D, Figure S7C, Figure S7D, Figure S7E, Figure S8A, Figure S8B, Figure S8C, Figure S9B, Figure S9C, Figure S9D, Figure S10A, Figure S10B, Figure S10D, Figure S12A, Figure S12B, Figure S12D, Figure S13A …]
